# Supplementary material for: Transcription recycling assays identify PAF1 as a driver for RNA Pol II recycling
Source: Nat Commun. 2021 Nov 3;12:6318. doi: 10.1038/s41467-021-26604-1 (PMC8566496; doi:10.1038/s41467-021-26604-1)
Supplement: Supplementary file 4 — Source Data [file 41467_2021_26604_MOESM4_ESM.xlsx]

## Sheet: Figure 1
	Fig. 1b								Fig. 1c
										B	20'	40'	60'	B	20'	40'	60'	B	20'	40'	60'
										0.0158927	1	3.17046	12.1484	0.00142586	1	3.17046	3.48545	6.82271e-05	1	1.3871	1.3871
										0.00653989	1	3.4408	6.78334	0.000484801	1	2.99358	3.56268	2.89117e-05	1	1.50531	1.16957
										0.0108602	1	2.89568	9.44473	0.0011964	1	1.90159	2.2823	0.000215557	1	1.26875	0.833191
										0.00735571	1	2.53835	4.4779	0.000937966	1	2.01101	2.48353	0.000143471	1	1.17363	0.852055
										0.00113245	1	2.18372	3.86644	0.000214614	1	2.24781	2.61646	4.63265e-05	1	0.930236	0.457935
										0.00034631	1	1.86514	5.14072	4.35782e-05	1	2.08754	2.2168	8.47706e-06	1	0.867022	0.532142
										0.000530977	1	1.90971	2.81936	0.00011573	1	2.13454	2.59357	2.85886e-05	1	0.888465	0.553608
										0.0117573	1	3.83174	12.9031	0.000880344	1	3.14327	4.06981	5.22427e-05	1	1.95748	1.57836
										0.0116146	1	3.26575	4.35211	0.000736155	1	2.65021	2.99358	4.50627e-05	1	1.40408	1.24303
										0.0128292	1	2.45124	5.77489	0.00159195	1	1.72889	2.51029	0.000213854	1	1.14441	0.826606
										0.00530151	1	2.24296	4.07368	0.000695992	1	1.91113	2.87264	8.93979e-05	1	1.23497	0.852055
										0.000658366	1	1.80941	4.18658	0.000104133	1	2.16798	2.57889	1.97345e-05	1	1.05956	0.585582
										0.000200157	1	1.83733	4.29286	2.5955e-05	1	2.44415	2.3897	4.34475e-06	1	1.04609	0.552504
										0.000410481	1	1.90971	2.6299	8.64084e-05	1	2.13454	2.22552	2.06158e-05	1	0.979347	0.516406
										0.0128146	1	4.36005	11.6364	0.000857893	1	2.73871	3.8983	5.64525e-05	1	1.85892	1.47329
										0.00856503	1	3.38143	7.085	0.000582007	1	2.60448	2.96764	4.13071e-05	1	1.62795	1.27591
										0.0112104	1	2.14194	7.269	0.000996831	1	2.12501	2.51029	0.000143821	1	1.53489	0.909179
										0.00441963	1	2.41228	4.34943	0.000555427	1	2.04049	2.30921	8.1328e-05	1	1.24399	0.775141
										0.00102341	1	1.90337	3.86644	0.000151672	1	1.95923	1.73258	3.34578e-05	1	0.877945	0.548683
										0.000535349	1	1.89336	3.75006	6.78739e-05	1	1.92202	2.10328	1.27166e-05	1	0.970406	0.524209
										0.000333164	1	1.74458	2.55773	6.4516e-05	1	1.96359	2.13454	1.51799e-05	1	0.993068	0.530977
										1st				2nd				3rd

## Sheet: Figure 2
							Fig. 2b	Protein Group	Protein ID	Accession	Significance	Coverage (%)	#Peptides	#Unique	PTM	PIC_1_1 Area	PIC_1_2 Area	PIC_1_3 Area	PIC_2_1 Area	PIC_2_2 Area	PIC_2_3 Area	PIC_3_1 Area	PIC_3_2 Area	PIC_3_3 Area	1h_1_1 Area	1h_1_2 Area	1h_1_3 Area	1h_2_1 Area	1h_2_2 Area	1h_2_3 Area	1h_3_1 Area	1h_3_2 Area	1h_3_3 Area	cycle_1_1 Area	cycle_1_2 Area	cycle_1_3 Area	cycle_2_1 Area	cycle_2_2 Area	cycle_2_3 Area	cycle_3_1 Area	cycle_3_2 Area	cycle_3_3 Area	PIC_1_1 Area (top-3 peptides)	PIC_1_2 Area (top-3 peptides)	PIC_1_3 Area (top-3 peptides)	PIC_2_1 Area (top-3 peptides)	PIC_2_2 Area (top-3 peptides)	PIC_2_3 Area (top-3 peptides)	PIC_3_1 Area (top-3 peptides)
	Fig. 2b							1	23	Q15149|PLEC_HUMAN	200	60	269	255	Carbamidomethylation; Oxidation (M); Deamidation (NQ)	9950000000	10100000000	9880000000	9740000000	9690000000	9680000000	9970000000	9860000000	9800000000	12900000000	12800000000	12700000000	12900000000	13200000000	13100000000	13100000000	13200000000	12900000000	2670000000	2730000000	2720000000	2600000000	2710000000	2660000000	2580000000	2600000000	2580000000	354000000	389000000	405000000	370000000	380000000	416000000	364000000
	The proteomics raw data was deposited to PRIDE PXD027143							2	54	Q09666|AHNK_HUMAN	200	58	313	311	Carbamidomethylation; Oxidation (M); Deamidation (NQ)	4310000000	4700000000	4500000000	4290000000	4470000000	4610000000	4200000000	4220000000	4320000000	4310000000	4340000000	4360000000	3680000000	3530000000	3730000000	3660000000	3780000000	3720000000	14400000000	14700000000	14300000000	12500000000	12600000000	12900000000	12300000000	11900000000	12400000000	353000000	379000000	381000000	361000000	358000000	361000000	350000000
								3	58	P78527|PRKDC_HUMAN	200	53	222	220	Carbamidomethylation; Oxidation (M); Deamidation (NQ)	17700000000	18900000000	18700000000	19000000000	20000000000	20000000000	20900000000	21600000000	21800000000	6010000000	6270000000	6310000000	5880000000	6500000000	6490000000	6100000000	6480000000	6250000000	3520000000	3630000000	3490000000	4280000000	4560000000	4480000000	3500000000	3740000000	3730000000	893000000	991000000	1050000000	1010000000	1010000000	1160000000	1100000000
	Fig. 2c							4	14	P35579|MYH9_HUMAN	200	51	90	72	Carbamidomethylation; Oxidation (M)	5590000000	5470000000	5390000000	5660000000	5730000000	5830000000	6910000000	6850000000	6770000000	2170000000	2230000000	2270000000	2180000000	2230000000	2270000000	2430000000	2370000000	2310000000	281000000	301000000	291000000	312000000	326000000	329000000	273000000	315000000	308000000	435000000	508000000	505000000	485000000	599000000	574000000	569000000
	The timed ChIP-seq data was deposited to GEO GSE133655							5	17	Q13813|SPTN1_HUMAN	200	60	135	135	Carbamidomethylation; Oxidation (M); Deamidation (NQ)	3770000000	3720000000	3740000000	3750000000	3670000000	3750000000	3140000000	3060000000	3060000000	2220000000	2300000000	2380000000	2600000000	2480000000	2560000000	2520000000	2460000000	2520000000	842000000	862000000	835000000	852000000	838000000	824000000	811000000	813000000	815000000	348000000	319000000	327000000	334000000	352000000	328000000	246000000
								6	13	Q01082|SPTB2_HUMAN	200	56	111	100	Carbamidomethylation; Oxidation (M); Deamidation (NQ)	2740000000	2760000000	2760000000	2820000000	2740000000	2880000000	2720000000	2580000000	2660000000	2000000000	1970000000	2050000000	2200000000	2070000000	2150000000	2150000000	2110000000	2110000000	640000000	603000000	591000000	610000000	624000000	624000000	584000000	578000000	571000000	298000000	264000000	305000000	296000000	254000000	301000000	305000000
								10	77	O75643|U520_HUMAN	200	61	117	116	Carbamidomethylation; Oxidation (M); Deamidation (NQ)	2160000000	2380000000	2320000000	2260000000	2570000000	2590000000	2160000000	2400000000	2440000000	2110000000	2290000000	2320000000	2120000000	2650000000	2620000000	2430000000	2730000000	2640000000	6920000000	7200000000	7090000000	7570000000	8390000000	8350000000	7000000000	7750000000	7820000000	163000000	167000000	181000000	155000000	181000000	183000000	171000000
								14	20	P21333|FLNA_HUMAN	200	58	114	104	Carbamidomethylation; Oxidation (M); Deamidation (NQ)	6510000000	6160000000	6500000000	6380000000	5930000000	6400000000	6510000000	6000000000	6460000000	4590000000	4440000000	4520000000	4660000000	4360000000	4530000000	4730000000	4350000000	4350000000	1140000000	1090000000	1090000000	1100000000	1090000000	1120000000	1090000000	1040000000	1050000000	493000000	524000000	557000000	478000000	471000000	528000000	481000000
								18	59	O75369|FLNB_HUMAN	200	33	59	50	Carbamidomethylation	500000000	503000000	501000000	488000000	493000000	511000000	498000000	479000000	502000000	376000000	400000000	425000000	404000000	396000000	416000000	407000000	404000000	388000000	72600000	94600000	106000000	71100000	89100000	100000000	65800000	74200000	74900000	63300000	59400000	64900000	68300000	60900000	69100000	61800000
								20	313	P58107|EPIPL_HUMAN	200	13	49	37	Carbamidomethylation; Oxidation (M)	280000000	287000000	285000000	274000000	265000000	285000000	297000000	281000000	285000000	324000000	286000000	327000000	331000000	341000000	334000000	379000000	359000000	308000000	47200000	50600000	62400000	44000000	57700000	48600000	51900000	59600000	51800000	82600000	81900000	80500000	80200000	80200000	83700000	83200000
								28	267	A6NHR9|SMHD1_HUMAN	200	32	51	51	Carbamidomethylation; Deamidation (NQ)	91600000	96700000	96800000	92700000	107000000	103000000	108000000	114000000	116000000	191000000	242000000	236000000	218000000	253000000	252000000	229000000	247000000	238000000	1240000000	1240000000	1230000000	1120000000	1170000000	1180000000	1110000000	1130000000	1150000000	13200000	12200000	14600000	10200000	12800000	14800000	12500000
								33	34	P78347|GTF2I_HUMAN	200	59	61	58	Carbamidomethylation; Oxidation (M); Deamidation (NQ)	2010000000	2000000000	2050000000	1980000000	1960000000	1990000000	2170000000	2090000000	2100000000	962000000	1020000000	1040000000	1000000000	1010000000	996000000	991000000	983000000	965000000	5020000000	4810000000	4770000000	4040000000	4020000000	4020000000	4130000000	3940000000	4050000000	392000000	313000000	362000000	385000000	315000000	365000000	434000000
								45	131	O95602|RPA1_HUMAN	200	25	28	28	Carbamidomethylation	96200000	102000000	98500000	100000000	110000000	111000000	105000000	108000000	115000000	25900000	26000000	28100000	25200000	28500000	25000000	22300000	26300000	25500000	142000000	149000000	151000000	167000000	177000000	173000000	143000000	154000000	154000000	23500000	20600000	18600000	23400000	23700000	20000000	24100000
								48	119	Q16531|DDB1_HUMAN	200	51	55	54	Carbamidomethylation; Oxidation (M); Deamidation (NQ)	2480000000	2690000000	2590000000	2490000000	2560000000	2520000000	2110000000	2210000000	2170000000	2280000000	2190000000	2150000000	2110000000	2100000000	2110000000	2120000000	2170000000	2130000000	8450000000	8220000000	8030000000	8290000000	8190000000	8160000000	7790000000	7800000000	8160000000	394000000	371000000	374000000	408000000	360000000	371000000	333000000
								49	176	P07814|SYEP_HUMAN	200	47	53	53	Carbamidomethylation; Deamidation (NQ)	169000000	147000000	145000000	135000000	145000000	150000000	144000000	139000000	152000000	260000000	315000000	312000000	318000000	322000000	341000000	320000000	317000000	318000000	706000000	713000000	701000000	700000000	716000000	681000000	661000000	665000000	648000000	20800000	20400000	21200000	18200000	19900000	20000000	24800000
								55	3	P05787|K2C8_HUMAN	200	74	47	36	Oxidation (M); Deamidation (NQ)	5800000000	5660000000	5590000000	5690000000	5340000000	5320000000	5100000000	4730000000	4790000000	8880000000	8020000000	7950000000	9060000000	8940000000	8820000000	7510000000	7380000000	7290000000	1730000000	1690000000	1620000000	1650000000	1620000000	1550000000	1620000000	1440000000	1450000000	1310000000	1350000000	1290000000	1250000000	1260000000	1300000000	1210000000
								60	71	P39880|CUX1_HUMAN	200	22	24	12		139000000	135000000	131000000	139000000	126000000	138000000	123000000	114000000	122000000	15700000	19000000	22000000	16600000	13500000	18600000	15900000	14400000	15100000	77200000	73700000	71000000	63600000	64600000	65200000	61400000	62200000	60500000	58100000	53000000	49800000	56800000	47000000	49600000	52300000
								66	6	Q15029|U5S1_HUMAN	200	74	59	58	Carbamidomethylation; Oxidation (M); Deamidation (NQ)	1890000000	2120000000	2140000000	1910000000	2100000000	2130000000	1740000000	1850000000	1910000000	1800000000	1780000000	1800000000	1630000000	1770000000	1850000000	1800000000	1890000000	1790000000	6310000000	6470000000	6420000000	6030000000	6610000000	6630000000	5920000000	6310000000	6420000000	275000000	313000000	293000000	272000000	285000000	282000000	245000000
								77	191	Q86U86|PB1_HUMAN	200	37	52	52	Carbamidomethylation	274000000	289000000	279000000	283000000	290000000	297000000	297000000	310000000	307000000	163000000	177000000	182000000	172000000	183000000	187000000	171000000	179000000	179000000	587000000	596000000	581000000	595000000	622000000	622000000	564000000	581000000	564000000	40900000	38000000	44600000	41200000	38500000	44500000	43600000
								89	190	Q13428|TCOF_HUMAN	200	19	20	20	Carbamidomethylation; Oxidation (M)	541000000	540000000	541000000	516000000	509000000	527000000	562000000	523000000	535000000	99300000	122000000	123000000	123000000	111000000	112000000	131000000	117000000	119000000	896000000	851000000	812000000	848000000	751000000	797000000	839000000	735000000	774000000	165000000	148000000	158000000	150000000	144000000	158000000	155000000
								97	10	P05783|K1C18_HUMAN	200	73	29	27	Oxidation (M); Deamidation (NQ)	2040000000	2010000000	1960000000	1890000000	1820000000	1950000000	1720000000	1630000000	1720000000	3160000000	2870000000	2950000000	3200000000	3210000000	3140000000	2560000000	2480000000	2510000000	718000000	691000000	673000000	665000000	648000000	625000000	611000000	578000000	588000000	564000000	547000000	539000000	572000000	535000000	543000000	525000000
								106	294	Q7Z6E9|RBBP6_HUMAN	200	30	38	38	Carbamidomethylation; Deamidation (NQ)	134000000	131000000	126000000	134000000	122000000	128000000	155000000	133000000	147000000	183000000	192000000	198000000	208000000	187000000	180000000	205000000	183000000	180000000	449000000	419000000	420000000	422000000	370000000	401000000	416000000	375000000	388000000	23300000	21500000	21300000	21200000	16400000	22200000	25600000
								109	169	Q8WWI1|LMO7_HUMAN	200	28	38	38	Carbamidomethylation; Deamidation (NQ); Oxidation (M)	462000000	426000000	414000000	437000000	393000000	398000000	482000000	421000000	411000000	182000000	237000000	239000000	269000000	234000000	239000000	256000000	227000000	240000000	128000000	122000000	129000000	129000000	111000000	120000000	127000000	112000000	119000000	93100000	70000000	80700000	86100000	72200000	82600000	99400000
								118	170	Q9BQG0|MBB1A_HUMAN	200	32	38	38	Carbamidomethylation; Oxidation (M)	288000000	295000000	301000000	301000000	333000000	343000000	330000000	364000000	369000000	315000000	351000000	352000000	328000000	397000000	405000000	362000000	397000000	372000000	90100000	94900000	98300000	97900000	121000000	113000000	96200000	110000000	112000000	49500000	43600000	53600000	55600000	45900000	59100000	60200000
								123	219	O60244|MED14_HUMAN	200	27	27	27	Carbamidomethylation	103000000	116000000	110000000	112000000	122000000	128000000	118000000	127000000	130000000	51600000	47500000	47700000	53500000	48400000	47300000	51800000	48500000	49300000	166000000	173000000	169000000	186000000	188000000	193000000	169000000	167000000	163000000	31200000	27000000	29900000	33100000	25600000	32900000	35700000
								124	33	Q99459|CDC5L_HUMAN	200	67	42	42	Carbamidomethylation; Deamidation (NQ)	343000000	351000000	345000000	362000000	375000000	385000000	392000000	388000000	395000000	413000000	393000000	390000000	411000000	381000000	387000000	406000000	386000000	372000000	1430000000	1480000000	1480000000	1480000000	1470000000	1450000000	1370000000	1390000000	1410000000	86300000	77000000	84600000	85000000	87400000	89900000	94300000
								126	245	O95425|SVIL_HUMAN	200	4	6	6	Carbamidomethylation	22200000	16100000	19700000	19300000	17900000	20900000	19000000	21300000	20000000	10500000	15900000	18900000	19200000	17100000	21900000	18800000	14600000	16500000	2210000	3650000	4770000	3270000	3670000	3690000	2630000	1750000	2530000	16600000	9930000	13000000	14100000	9640000	13400000	12100000
								127	287	Q68CP9|ARID2_HUMAN	200	27	28	28	Carbamidomethylation; Deamidation (NQ)	126000000	108000000	112000000	128000000	103000000	113000000	131000000	109000000	117000000	43900000	56200000	53200000	73000000	52900000	46500000	83300000	57100000	54200000	358000000	314000000	302000000	352000000	299000000	322000000	340000000	273000000	286000000	37700000	29400000	33900000	38900000	30000000	36200000	35300000
								130	225	Q15648|MED1_HUMAN	200	27	25	25	Carbamidomethylation; Deamidation (NQ)	123000000	112000000	113000000	131000000	126000000	119000000	147000000	138000000	135000000	44500000	58700000	56500000	63300000	58100000	58400000	56500000	55700000	58000000	277000000	260000000	247000000	251000000	237000000	241000000	239000000	227000000	230000000	23400000	22100000	24700000	23700000	28500000	27600000	29500000
								142	326	P63261|ACTG_HUMAN	200	73	26	9	Carbamidomethylation; Oxidation (M); Deamidation (NQ)	25600000000	25600000000	27800000000	25700000000	26000000000	28900000000	25000000000	25600000000	25900000000	18000000000	15600000000	16300000000	17800000000	17500000000	18200000000	18700000000	18600000000	18300000000	3980000000	4050000000	4240000000	3800000000	4110000000	4170000000	3770000000	4120000000	4050000000	18300000000	19000000000	19700000000	18700000000	18900000000	19900000000	18300000000
								143	253	Q8NI27|THOC2_HUMAN	200	32	43	43	Carbamidomethylation; Oxidation (M); Deamidation (NQ)	183000000	191000000	177000000	201000000	211000000	205000000	212000000	235000000	220000000	215000000	244000000	249000000	256000000	269000000	254000000	236000000	245000000	248000000	609000000	610000000	581000000	718000000	760000000	753000000	636000000	655000000	687000000	29500000	26100000	24600000	30800000	26300000	31400000	32400000
								149	249	Q8TAQ2|SMRC2_HUMAN	200	25	24	16	Carbamidomethylation; Deamidation (NQ)	157000000	158000000	146000000	173000000	174000000	165000000	188000000	163000000	153000000	33800000	43200000	48100000	52800000	41900000	46900000	56600000	51700000	48300000	195000000	194000000	197000000	215000000	192000000	186000000	231000000	185000000	184000000	60100000	63300000	63500000	64600000	63300000	65700000	63000000
								150	27	Q16666|IF16_HUMAN	200	37	25	25	Carbamidomethylation; Oxidation (M); Deamidation (NQ)	460000000	479000000	465000000	496000000	495000000	495000000	532000000	480000000	525000000	1100000000	966000000	974000000	976000000	919000000	931000000	1070000000	1030000000	1020000000	89100000	73600000	78600000	137000000	120000000	124000000	116000000	101000000	110000000	101000000	98400000	94000000	97300000	101000000	97600000	106000000
								151	297	Q14690|RRP5_HUMAN	200	20	27	27	Carbamidomethylation	60700000	68100000	61600000	67200000	70500000	69900000	72600000	78700000	80000000	107000000	111000000	113000000	109000000	119000000	115000000	118000000	125000000	115000000	13400000	16800000	13200000	28100000	31800000	31700000	26300000	30400000	30500000	15000000	12700000	10800000	17400000	13800000	15000000	15800000
								152	120	O43290|SNUT1_HUMAN	200	52	41	41	Carbamidomethylation; Oxidation (M); Deamidation (NQ)	401000000	383000000	410000000	403000000	360000000	400000000	376000000	365000000	371000000	322000000	360000000	382000000	318000000	328000000	332000000	343000000	323000000	346000000	1250000000	1180000000	1230000000	1070000000	1090000000	1110000000	1100000000	1090000000	1080000000	71200000	60600000	72600000	69500000	57400000	71000000	67200000
								165	365	P41252|SYIC_HUMAN	200	40	39	39	Carbamidomethylation	54500000	61900000	56600000	60200000	67000000	64400000	65600000	68600000	62500000	111000000	133000000	143000000	142000000	145000000	150000000	144000000	153000000	139000000	243000000	233000000	233000000	257000000	273000000	275000000	232000000	227000000	239000000	9540000	13400000	11200000	10800000	13200000	11600000	11500000
								166	82	P11586|C1TC_HUMAN	200	34	23	23	Carbamidomethylation; Oxidation (M); Deamidation (NQ)	414000000	403000000	409000000	421000000	412000000	437000000	419000000	439000000	465000000	182000000	196000000	201000000	192000000	214000000	224000000	195000000	214000000	201000000	65400000	71100000	69700000	62400000	69800000	66900000	62100000	75200000	66700000	70100000	77200000	77300000	78100000	75600000	79000000	76800000
								167	234	Q6PD62|CTR9_HUMAN	200	38	31	31	Carbamidomethylation; Deamidation (NQ)	63200000	75500000	63200000	76500000	79400000	72900000	70400000	73600000	59500000	84100000	92000000	90000000	93100000	105000000	102000000	99300000	105000000	102000000	238000000	254000000	236000000	259000000	259000000	270000000	240000000	239000000	232000000	17100000	20600000	20200000	19700000	20700000	19900000	18200000
								173	117	Q07157|ZO1_HUMAN	200	5	5	4		24100000	20700000	24700000	24200000	23800000	27900000	24200000	25000000	25800000	7850000	9110000	9830000	8810000	9230000	9940000	9510000	9760000	10400000	3970000	3690000	4530000	3920000	5090000	3950000	3630000	3390000	2870000	21700000	18800000	23300000	22200000	22300000	26500000	22200000
								174	429	Q5T5X7|BEND3_HUMAN	200	45	28	28	Carbamidomethylation	61500000	68600000	67700000	61600000	64600000	78000000	67300000	61500000	70800000	34500000	43100000	40500000	40700000	45700000	44500000	45500000	48700000	41000000	913000000	985000000	978000000	933000000	996000000	989000000	914000000	979000000	934000000	10800000	15100000	15800000	11300000	15000000	16600000	13900000
								175	451	Q9UMS4|PRP19_HUMAN	200	77	20	20	Carbamidomethylation; Oxidation (M); Deamidation (NQ)	931000000	980000000	946000000	934000000	986000000	972000000	941000000	945000000	996000000	1050000000	1010000000	1010000000	1100000000	1110000000	1100000000	1110000000	1110000000	1050000000	6200000000	6040000000	5850000000	5670000000	5680000000	5760000000	5660000000	5640000000	5720000000	333000000	369000000	344000000	337000000	349000000	363000000	344000000
								179	258	Q9UIG0|BAZ1B_HUMAN	200	25	26	26	Carbamidomethylation	83700000	87300000	92800000	87000000	91700000	99800000	96900000	101000000	109000000	53300000	74700000	80000000	72900000	80100000	85600000	71200000	81000000	91100000	31200000	42200000	41500000	34400000	40700000	39300000	37400000	46000000	40800000	21800000	21600000	24100000	25400000	23800000	29500000	25800000
								180	254	P21675|TAF1_HUMAN	200	15	19	8	Carbamidomethylation	26700000	29700000	26600000	29500000	28500000	31900000	25000000	26800000	29300000	11400000	8860000	8390000	10500000	8630000	7950000	10000000	7630000	7020000	48200000	42000000	42100000	42700000	38800000	39000000	41400000	36500000	39000000	11900000	16600000	15100000	14900000	16300000	17400000	15200000
								181	41	O43707|ACTN4_HUMAN	200	14	10	5	Carbamidomethylation	63200000	71900000	68600000	70700000	44000000	72600000	60600000	63100000	60500000	41800000	53000000	47600000	45100000	46700000	45400000	42100000	46100000	44200000	1860000	3270000	2480000	2050000	3450000	3050000	2490000	2190000	2020000	50000000	51400000	48900000	49300000	27100000	50100000	43500000
								184	40	P50570|DYN2_HUMAN	200	39	26	16	Carbamidomethylation; Deamidation (NQ)	253000000	290000000	292000000	255000000	288000000	307000000	287000000	314000000	321000000	63300000	76400000	82900000	66000000	86700000	83000000	72500000	83800000	76500000	44100000	53900000	51500000	42300000	54700000	51000000	37900000	52500000	47700000	88500000	85700000	92500000	84700000	75900000	89600000	90200000
								186	2	Q04695|K1C17_HUMAN	200	69	35	18	Carbamidomethylation; Oxidation (M); Deamidation (NQ)	1790000000	1870000000	1700000000	1610000000	1690000000	1580000000	1470000000	1440000000	1400000000	2250000000	2250000000	2260000000	2460000000	2630000000	2540000000	2110000000	2180000000	2080000000	446000000	403000000	404000000	400000000	388000000	401000000	390000000	361000000	390000000	763000000	722000000	678000000	671000000	654000000	658000000	656000000
								189	314	O94913|PCF11_HUMAN	200	27	28	28	Carbamidomethylation	69800000	70600000	70600000	73400000	65800000	80100000	82400000	94100000	90200000	69500000	76800000	82900000	82700000	82600000	82900000	83900000	78200000	77600000	455000000	443000000	463000000	413000000	421000000	434000000	416000000	426000000	440000000	17300000	22300000	24400000	20900000	18900000	24100000	21800000
								198	44	Q9UHB6|LIMA1_HUMAN	200	20	11	11	Carbamidomethylation	674000000	682000000	658000000	628000000	615000000	627000000	666000000	641000000	641000000	348000000	369000000	356000000	358000000	339000000	350000000	348000000	342000000	355000000	55500000	52800000	57100000	53100000	53200000	55600000	53600000	49300000	55300000	308000000	302000000	289000000	281000000	266000000	281000000	293000000
								199	485	Q9UHV7|MED13_HUMAN	200	10	14	13	Carbamidomethylation	23300000	27900000	29000000	31200000	29300000	32100000	25400000	25800000	29500000	7110000	11000000	10200000	10000000	8950000	10300000	10700000	9660000	11600000	67600000	79500000	77200000	66700000	79000000	72900000	68500000	78900000	80700000	10200000	9840000	9340000	9620000	7710000	8340000	11100000
								201	118	O00159|MYO1C_HUMAN	200	36	31	30	Carbamidomethylation	398000000	423000000	414000000	423000000	413000000	419000000	448000000	454000000	463000000	208000000	224000000	223000000	222000000	232000000	237000000	226000000	244000000	223000000	89500000	94900000	99000000	94000000	105000000	102000000	99400000	109000000	108000000	80500000	84400000	89900000	90500000	85200000	94500000	80100000
								206	240	Q96SB8|SMC6_HUMAN	200	14	11	11	Carbamidomethylation	31900000	25800000	28700000	25400000	34700000	35400000	31400000	29200000	39000000	7690000	9010000	10000000	6380000	9780000	9590000	8770000	10400000	9980000	70600000	72700000	63900000	68400000	85500000	62500000	56300000	64000000	80900000	9560000	10000000	11500000	10000000	9840000	10700000	9740000
								209	479	Q08379|GOGA2_HUMAN	200	37	23	23	Carbamidomethylation; Deamidation (NQ)	47200000	53900000	52400000	59600000	54500000	46600000	48300000	39000000	41900000	68300000	77400000	79300000	78400000	67100000	71500000	77600000	70900000	75100000	161000000	171000000	171000000	165000000	175000000	171000000	158000000	162000000	151000000	10500000	16600000	17900000	20800000	16400000	10500000	15500000
								211	98	P13639|EF2_HUMAN	200	50	35	34	Carbamidomethylation; Oxidation (M)	474000000	487000000	483000000	498000000	489000000	487000000	505000000	509000000	514000000	317000000	337000000	344000000	331000000	360000000	361000000	373000000	357000000	354000000	128000000	122000000	127000000	137000000	133000000	126000000	131000000	127000000	134000000	109000000	97200000	113000000	114000000	97300000	110000000	117000000
								231	199	Q8IY18|SMC5_HUMAN	200	27	22	22	Carbamidomethylation	67100000	72400000	70300000	69800000	72500000	74300000	73000000	82900000	83600000	28000000	28800000	29000000	32000000	27600000	27700000	30500000	30000000	26700000	140000000	133000000	134000000	132000000	132000000	130000000	118000000	118000000	121000000	15000000	14500000	22600000	15300000	18200000	21100000	17500000
								234	60	Q9P2I0|CPSF2_HUMAN	200	53	30	30	Carbamidomethylation; Oxidation (M)	166000000	172000000	180000000	180000000	177000000	197000000	152000000	148000000	165000000	96900000	105000000	102000000	117000000	114000000	129000000	123000000	124000000	123000000	453000000	455000000	441000000	440000000	479000000	480000000	439000000	466000000	465000000	43500000	39200000	45200000	44600000	40700000	50900000	44900000
								239	364	O60885|BRD4_HUMAN	200	13	17	10	Carbamidomethylation	108000000	107000000	109000000	78600000	102000000	115000000	126000000	120000000	132000000	26900000	21100000	26000000	22000000	20200000	22300000	24900000	19600000	22800000	452000000	466000000	477000000	439000000	406000000	425000000	461000000	438000000	441000000	67400000	62000000	64300000	35200000	59400000	71600000	80500000
								241	481	Q96QC0|PP1RA_HUMAN	200	29	23	22	Carbamidomethylation; Oxidation (M); Deamidation (NQ)	81200000	76100000	77700000	72900000	82600000	76400000	94900000	94500000	97000000	62300000	86500000	85500000	83200000	87000000	90400000	86000000	85200000	82900000	313000000	318000000	327000000	289000000	294000000	307000000	293000000	286000000	316000000	27200000	25200000	22900000	25000000	25800000	24400000	31900000
								242	90	Q96FV9|THOC1_HUMAN	200	57	32	32	Carbamidomethylation	237000000	217000000	224000000	243000000	211000000	215000000	218000000	193000000	200000000	218000000	222000000	238000000	237000000	222000000	233000000	239000000	211000000	217000000	1640000000	1600000000	1550000000	1710000000	1590000000	1610000000	1560000000	1460000000	1410000000	41600000	39300000	41800000	40400000	35400000	39200000	38600000
								260	251	Q92922|SMRC1_HUMAN	200	25	24	16	Carbamidomethylation; Deamidation (NQ)	154000000	160000000	157000000	170000000	162000000	176000000	144000000	147000000	152000000	46800000	43900000	45800000	47500000	47000000	49500000	47100000	45800000	43500000	182000000	202000000	180000000	199000000	203000000	197000000	189000000	190000000	184000000	42700000	52100000	52700000	42100000	56900000	56100000	43700000
								266	503	O75400|PR40A_HUMAN	200	33	32	30	Oxidation (M); Carbamidomethylation; Deamidation (NQ)	309000000	331000000	275000000	311000000	321000000	274000000	294000000	353000000	306000000	284000000	397000000	347000000	348000000	369000000	342000000	322000000	372000000	344000000	1380000000	1400000000	1380000000	1300000000	1280000000	1260000000	1320000000	1250000000	1250000000	101000000	119000000	72100000	102000000	110000000	75100000	95000000
								268	427	O00139|KIF2A_HUMAN	200	32	24	21	Carbamidomethylation	61800000	68100000	63700000	65100000	69400000	66900000	69500000	72000000	68300000	77600000	89800000	89700000	81400000	85400000	86100000	82400000	81300000	78900000	796000000	775000000	708000000	709000000	694000000	678000000	676000000	663000000	652000000	22800000	26400000	27700000	21500000	26500000	28700000	25800000
								276	330	P08729|K2C7_HUMAN	200	65	34	25	Oxidation (M)	1040000000	981000000	1030000000	980000000	942000000	924000000	827000000	829000000	820000000	1410000000	1320000000	1370000000	1310000000	1340000000	1310000000	1230000000	1240000000	1220000000	239000000	234000000	236000000	226000000	233000000	214000000	203000000	227000000	215000000	275000000	249000000	257000000	228000000	237000000	220000000	216000000
								279	426	P54136|SYRC_HUMAN	200	52	30	30	Carbamidomethylation; Deamidation (NQ)	55900000	66200000	53900000	53500000	57400000	53500000	57200000	60700000	51900000	119000000	142000000	131000000	129000000	133000000	132000000	126000000	150000000	133000000	307000000	325000000	319000000	313000000	320000000	335000000	288000000	301000000	331000000	18300000	17100000	15900000	13500000	17200000	12000000	14600000
								280	752	Q6UB99|ANR11_HUMAN	200	9	16	16	Carbamidomethylation	16200000	16600000	15400000	15400000	15300000	14400000	8510000	11300000	10700000	11600000	14800000	20800000	14400000	19300000	19100000	15500000	18300000	15200000	47500000	48500000	47300000	42300000	45100000	42800000	45200000	43500000	44200000	6160000	3680000	4120000	5890000	3670000	4070000	1740000
								281	795	Q6PJT7|ZC3HE_HUMAN	200	44	20	20	Carbamidomethylation; Deamidation (NQ)	44900000	37300000	43900000	43600000	41800000	46000000	41900000	36500000	45300000	113000000	117000000	130000000	100000000	112000000	115000000	127000000	113000000	122000000	235000000	226000000	228000000	242000000	227000000	237000000	218000000	209000000	207000000	19300000	12400000	15600000	17700000	14900000	18200000	16900000
								282	398	P49756|RBM25_HUMAN	200	31	30	30	Carbamidomethylation; Deamidation (NQ)	333000000	322000000	338000000	325000000	334000000	319000000	395000000	389000000	354000000	299000000	403000000	374000000	388000000	382000000	383000000	376000000	372000000	378000000	1350000000	1240000000	1260000000	1240000000	1250000000	1230000000	1260000000	1260000000	1160000000	137000000	135000000	143000000	136000000	154000000	142000000	156000000
								293	1540	Q7Z333|SETX_HUMAN	200	9	16	16	Carbamidomethylation	14700000	14900000	13200000	14100000	14000000	15000000	15600000	18200000	16900000	22600000	27100000	80200000	28800000	29000000	25300000	80000000	30000000	28900000	14700000	12400000	13600000	15700000	15800000	16900000	14800000	10600000	13400000	4510000	4850000	3910000	3030000	3440000	4070000	3680000
								299	416	P05186|PPBT_HUMAN	200	53	21	21	Carbamidomethylation; Oxidation (M); Deamidation (NQ)	2390000000	2380000000	2490000000	2370000000	2420000000	2520000000	2390000000	2170000000	2270000000	2030000000	1720000000	1760000000	1810000000	1830000000	1930000000	2090000000	1860000000	1930000000	418000000	377000000	394000000	423000000	408000000	399000000	405000000	378000000	392000000	919000000	793000000	937000000	967000000	863000000	990000000	896000000
								306	555	Q7L2E3|DHX30_HUMAN	200	13	12	12		22800000	22100000	21500000	21800000	24900000	24300000	21400000	26500000	27100000	37900000	41900000	40500000	37300000	41300000	39600000	36200000	40400000	35700000	5980000	7750000	7530000	8370000	9920000	10400000	6650000	7780000	7350000	8260000	8360000	8240000	8470000	9200000	9070000	9100000
								310	1091	Q9UMN6|KMT2B_HUMAN	200	5	7	7		4440000	5780000	4680000	7240000	7070000	6960000	4410000	8370000	5450000	3820000	4410000	4400000	5010000	4970000	3870000	3770000	4430000	4430000	22200000	27400000	27800000	19800000	23500000	22400000	21800000	24600000	25000000	2250000	2820000	1910000	4490000	3720000	3510000	1330000
								313	154	Q99661|KIF2C_HUMAN	200	47	28	25	Carbamidomethylation	194000000	186000000	190000000	199000000	176000000	199000000	199000000	185000000	195000000	239000000	241000000	253000000	239000000	225000000	238000000	234000000	212000000	222000000	1170000000	1210000000	1210000000	1040000000	993000000	1000000000	1030000000	981000000	969000000	53300000	47500000	54400000	57600000	48200000	58000000	59100000
								321	55	O43660|PLRG1_HUMAN	200	66	27	27	Carbamidomethylation; Deamidation (NQ)	171000000	179000000	191000000	185000000	180000000	190000000	200000000	186000000	196000000	161000000	209000000	216000000	253000000	228000000	224000000	265000000	235000000	248000000	1130000000	1050000000	1050000000	1140000000	1080000000	1120000000	1050000000	1030000000	999000000	31900000	49400000	47500000	33500000	51000000	37800000	42200000
								325	501	Q15424|SAFB1_HUMAN	200	26	24	13	Carbamidomethylation	74400000	74200000	74200000	78200000	67600000	69000000	74500000	65000000	65900000	46100000	72700000	69500000	74900000	64700000	63200000	68900000	57300000	64800000	185000000	170000000	165000000	175000000	148000000	155000000	169000000	144000000	148000000	37400000	35400000	33700000	33700000	31000000	31600000	32800000
								329	655	Q9UNY4|TTF2_HUMAN	200	12	11	11	Carbamidomethylation	11400000	14000000	13200000	12800000	14600000	14000000	15000000	13100000	15200000	5560000	6510000	6310000	7620000	7060000	7160000	7410000	7200000	7440000	42500000	42000000	41000000	41200000	41700000	41500000	37900000	39700000	39800000	6960000	5970000	7340000	6320000	6220000	6690000	8080000
								333	213	P46087|NOP2_HUMAN	200	26	17	17	Carbamidomethylation	198000000	209000000	197000000	193000000	188000000	192000000	221000000	221000000	214000000	183000000	215000000	201000000	211000000	213000000	211000000	205000000	205000000	213000000	46200000	51100000	49900000	40200000	46500000	47500000	46800000	51300000	49900000	59000000	59700000	58300000	57200000	52800000	54900000	62600000
								334	1322	Q9BXW9|FACD2_HUMAN	200	18	19	19	Carbamidomethylation	17300000	20300000	23500000	19500000	22900000	24400000	19500000	23600000	24400000	65800000	71500000	87900000	72300000	79700000	97800000	75000000	82100000	85400000	69600000	92500000	84800000	74800000	101000000	86100000	72800000	93000000	82600000	7260000	6960000	7220000	8080000	7810000	7890000	7130000
								337	274	P11498|PYC_HUMAN	200	17	12	12		36800000	40600000	42200000	36000000	46300000	45900000	35000000	39400000	46400000	56300000	59000000	62700000	59700000	69500000	69600000	64900000	68100000	67300000	11300000	14600000	15500000	7630000	11000000	13800000	6660000	7900000	10500000	17100000	18900000	19500000	16900000	19900000	19600000	15700000
								341	139	Q15542|TAF5_HUMAN	200	39	21	21	Carbamidomethylation; Deamidation (NQ)	116000000	117000000	113000000	108000000	113000000	118000000	102000000	111000000	111000000	20900000	30900000	30800000	29700000	31300000	32400000	36900000	30900000	33100000	223000000	216000000	229000000	227000000	220000000	233000000	215000000	211000000	233000000	33300000	35000000	27200000	30300000	31900000	28900000	28800000
								342	805	Q9UHL9|GT2D1_HUMAN	200	27	16	16	Carbamidomethylation; Deamidation (NQ)	22000000	21200000	24500000	21700000	20800000	25300000	23200000	25700000	29000000	20800000	24700000	24400000	24500000	24200000	27000000	24500000	24700000	23800000	111000000	106000000	113000000	96200000	104000000	106000000	100000000	105000000	103000000	8890000	8700000	11100000	9830000	8690000	12000000	10900000
								353	771	Q13769|THOC5_HUMAN	200	41	22	22	Carbamidomethylation; Oxidation (M)	112000000	102000000	106000000	112000000	111000000	119000000	105000000	98400000	105000000	85600000	120000000	122000000	123000000	129000000	126000000	132000000	118000000	131000000	808000000	676000000	681000000	791000000	756000000	744000000	728000000	652000000	643000000	46200000	38300000	38400000	45800000	40300000	40500000	41500000
								357	115	P38646|GRP75_HUMAN	200	37	21	20	Carbamidomethylation; Deamidation (NQ); Oxidation (M)	265000000	271000000	273000000	275000000	265000000	264000000	204000000	222000000	213000000	237000000	232000000	248000000	219000000	214000000	238000000	221000000	219000000	214000000	66400000	75300000	69000000	67300000	73800000	68600000	60500000	63600000	63500000	76900000	80400000	75700000	75600000	78500000	79900000	55600000
								366	689	Q8WXF1|PSPC1_HUMAN	200	50	18	18	Carbamidomethylation; Deamidation (NQ)	131000000	136000000	148000000	134000000	143000000	156000000	129000000	143000000	154000000	271000000	290000000	301000000	231000000	256000000	251000000	270000000	270000000	259000000	552000000	546000000	562000000	529000000	567000000	578000000	501000000	538000000	557000000	53200000	51600000	56100000	53600000	48000000	54600000	56700000
								369	466	Q5T8P6|RBM26_HUMAN	200	22	21	18	Carbamidomethylation; Oxidation (M)	113000000	117000000	117000000	115000000	113000000	120000000	118000000	126000000	124000000	52800000	69700000	70100000	66700000	67100000	66900000	62800000	64900000	63700000	280000000	274000000	283000000	240000000	247000000	255000000	243000000	247000000	254000000	26400000	25800000	28900000	27400000	25600000	28600000	31000000
								373	360	O00268|TAF4_HUMAN	200	18	12	12		44100000	48700000	45600000	46000000	50100000	52300000	62700000	62600000	66200000	15500000	15400000	18200000	15600000	19300000	21400000	18700000	22000000	16400000	105000000	111000000	113000000	94800000	94300000	87800000	96000000	104000000	113000000	19500000	19300000	21900000	20900000	20200000	25000000	22800000
								377	259	Q13045|FLII_HUMAN	200	4	4	4	Carbamidomethylation	10600000	15000000	12300000	11100000	15100000	13800000	11000000	14800000	14100000	4240000	4900000	4520000	3680000	5670000	4840000	4510000	5050000	4550000	950000	1500000	2230000	980000	1550000	1230000	1080000	1500000	1000000	8820000	12300000	10000000	9560000	11900000	10800000	9540000
								389	587	Q9NPI1|BRD7_HUMAN	200	36	13	13	Carbamidomethylation	64800000	61500000	69600000	67200000	62200000	71500000	67600000	57000000	65600000	36000000	28200000	36600000	37900000	28100000	35100000	37700000	29100000	32000000	189000000	172000000	174000000	163000000	164000000	162000000	160000000	160000000	155000000	29100000	22700000	30500000	30900000	22600000	30800000	29600000
								399	209	Q05682|CALD1_HUMAN	200	12	7	7		534000000	503000000	527000000	499000000	462000000	508000000	453000000	435000000	440000000	217000000	238000000	221000000	223000000	217000000	206000000	222000000	207000000	210000000	31800000	22700000	23200000	29200000	17100000	25800000	26500000	14600000	24800000	405000000	392000000	399000000	374000000	357000000	394000000	352000000
								401	505	P56192|SYMC_HUMAN	200	34	20	20	Carbamidomethylation; Deamidation (NQ)	39000000	36300000	36900000	40700000	36200000	39900000	37300000	36200000	36400000	77800000	82800000	87400000	80300000	83700000	84600000	83500000	86200000	72700000	124000000	141000000	139000000	142000000	160000000	158000000	124000000	140000000	145000000	17400000	16200000	15900000	18500000	16700000	19100000	17300000
								402	400	Q9H9Y6|RPA2_HUMAN	200	10	10	10	Carbamidomethylation	16200000	25300000	19700000	21100000	32300000	24200000	21700000	26800000	23900000	2670000	4750000	5700000	5890000	7590000	5670000	6090000	6480000	5530000	34300000	27000000	35000000	42700000	40200000	44100000	35200000	32800000	33000000	8320000	13200000	9870000	9740000	17200000	10000000	9620000
								420	252	O43795|MYO1B_HUMAN	200	12	10	9	Carbamidomethylation	36700000	38700000	35100000	38000000	38000000	35600000	40700000	41200000	42100000	23900000	21100000	22500000	23900000	23800000	22800000	23700000	23400000	21600000	6710000	7900000	5670000	7860000	10500000	10900000	8440000	10200000	10200000	16500000	16700000	16600000	17500000	16200000	17500000	18000000
								424	236	Q15059|BRD3_HUMAN	200	29	18	13	Carbamidomethylation	139000000	127000000	136000000	133000000	126000000	133000000	153000000	146000000	149000000	29000000	31300000	34300000	39000000	32800000	33700000	31900000	30100000	27500000	508000000	445000000	454000000	401000000	372000000	385000000	418000000	412000000	400000000	52100000	49700000	57400000	47500000	49100000	52600000	55800000
								425	506	Q9ULK4|MED23_HUMAN	200	13	17	17	Carbamidomethylation	32000000	44200000	34900000	38800000	45300000	41400000	42900000	50300000	49200000	11600000	18300000	18400000	15700000	19800000	18500000	15700000	19000000	15100000	51600000	57200000	56600000	58400000	68300000	75900000	52400000	57300000	60200000	8630000	10200000	9120000	12300000	10500000	10200000	11900000
								428	677	O94842|TOX4_HUMAN	200	35	14	11	Carbamidomethylation	91600000	95000000	86800000	91200000	82700000	90000000	69500000	65700000	73000000	85100000	77100000	86200000	72800000	68600000	69400000	78300000	72700000	71300000	356000000	340000000	354000000	371000000	331000000	364000000	369000000	330000000	379000000	40900000	45300000	44700000	39300000	39100000	45600000	36800000
								430	345	Q9UKF6|CPSF3_HUMAN	200	50	28	28	Carbamidomethylation	154000000	159000000	158000000	167000000	165000000	161000000	149000000	138000000	134000000	80000000	109000000	109000000	96200000	109000000	112000000	100000000	110000000	103000000	441000000	424000000	424000000	421000000	416000000	422000000	399000000	399000000	390000000	37500000	35500000	34800000	36500000	34500000	37100000	34500000
								444	719	P13645|K1C10_HUMAN	200	33	16	10	Carbamidomethylation; Oxidation (M)	22900000	18600000	19700000	14700000	10100000	12300000	14200000	12700000	13900000	16300000	19500000	24600000	28400000	25100000	27900000	33800000	33800000	33900000	79900000	77200000	85500000	89200000	86000000	92000000	548000000	549000000	529000000	12400000	9570000	10700000	7080000	4330000	6340000	7730000
								453	346	Q9NVP1|DDX18_HUMAN	200	35	15	15	Deamidation (NQ); Carbamidomethylation	186000000	177000000	183000000	230000000	208000000	228000000	216000000	221000000	221000000	237000000	219000000	218000000	248000000	268000000	273000000	290000000	251000000	254000000	64100000	61500000	57600000	67100000	64000000	65200000	71800000	66600000	65600000	72700000	67900000	71200000	88000000	88300000	87400000	81200000
								455	134	P49848|TAF6_HUMAN	200	52	23	23	Carbamidomethylation	127000000	133000000	135000000	133000000	123000000	141000000	133000000	144000000	130000000	45300000	60300000	61600000	56700000	56100000	60200000	49200000	53600000	53500000	240000000	276000000	279000000	210000000	255000000	249000000	212000000	242000000	244000000	30200000	34400000	33600000	28600000	31300000	33300000	34600000
								464	486	Q96DI7|SNR40_HUMAN	200	72	25	25	Carbamidomethylation; Deamidation (NQ); Oxidation (M)	480000000	479000000	491000000	496000000	476000000	493000000	533000000	511000000	528000000	550000000	541000000	540000000	580000000	577000000	569000000	574000000	566000000	569000000	2010000000	1800000000	1810000000	1770000000	1780000000	1800000000	1820000000	1770000000	1750000000	144000000	123000000	137000000	142000000	122000000	136000000	139000000
								465	478	O60934|NBN_HUMAN	200	40	20	20	Carbamidomethylation	34000000	36500000	37200000	36900000	35800000	38200000	40600000	42100000	42500000	29500000	42500000	39800000	42200000	37100000	43400000	46800000	42300000	37700000	94700000	103000000	103000000	100000000	90500000	102000000	95600000	95900000	96300000	12400000	7750000	10400000	10900000	7070000	10100000	13400000
								468	247	Q9UPQ0|LIMC1_HUMAN	200	6	5	5		39600000	31200000	33900000	43000000	26300000	30100000	43900000	33500000	36200000	8710000	14800000	12700000	14100000	13100000	12400000	13500000	13100000	11600000	3550000	5090000	4840000	5400000	4340000	4070000	3250000	4020000	4100000	30200000	22700000	25800000	32500000	18300000	21100000	34100000
								475	244	O75448|MED24_HUMAN	200	20	15	15	Carbamidomethylation	33800000	38200000	40400000	36500000	43100000	40200000	36400000	42800000	39500000	9670000	15600000	13100000	9300000	12800000	13600000	8820000	13300000	12200000	50300000	65200000	60200000	54000000	75500000	67900000	45600000	61300000	59800000	14600000	15000000	15200000	14200000	15900000	15000000	13900000
								480	414	Q9UQ80|PA2G4_HUMAN	200	50	18	18	Carbamidomethylation; Deamidation (NQ)	714000000	698000000	664000000	700000000	687000000	672000000	732000000	666000000	691000000	721000000	679000000	688000000	759000000	691000000	695000000	700000000	681000000	684000000	152000000	141000000	145000000	147000000	131000000	147000000	143000000	122000000	120000000	272000000	244000000	250000000	264000000	241000000	271000000	279000000
								490	516	P55072|TERA_HUMAN	200	30	17	16	Carbamidomethylation	20500000	26500000	24600000	20400000	28300000	25300000	19900000	25000000	25100000	48100000	43700000	48000000	43900000	51900000	51300000	55700000	51300000	47000000	8710000	14100000	12400000	10900000	15600000	15100000	8200000	15300000	13400000	5850000	8960000	8970000	6040000	8740000	8290000	7280000
								495	420	Q2TAY7|SMU1_HUMAN	200	51	21	21	Carbamidomethylation	346000000	386000000	375000000	395000000	418000000	409000000	379000000	380000000	395000000	287000000	325000000	317000000	359000000	348000000	346000000	347000000	369000000	349000000	1270000000	1280000000	1260000000	1290000000	1300000000	1330000000	1250000000	1280000000	1240000000	91100000	91800000	97800000	91800000	101000000	99900000	96600000
								497	405	Q02218|ODO1_HUMAN	200	11	8	6	Carbamidomethylation	15600000	16200000	16000000	16100000	17400000	18500000	15500000	16000000	13000000	18000000	17500000	18900000	20200000	19800000	19200000	19700000	19800000	16200000	6380000	4290000	4540000	6040000	4350000	5150000	6240000	4870000	5890000	10400000	11100000	10300000	11000000	11100000	12600000	10800000
								498	667	P17544|ATF7_HUMAN	200	54	14	12	Carbamidomethylation; Deamidation (NQ)	173000000	148000000	177000000	175000000	170000000	183000000	155000000	135000000	149000000	81400000	65400000	73700000	58400000	56800000	65400000	67300000	58500000	61800000	83500000	72100000	75800000	75500000	67500000	69900000	71000000	66400000	70500000	90900000	75600000	90500000	94200000	87200000	98000000	87300000
								500	355	P28290|ITPI2_HUMAN	200	20	17	17	Carbamidomethylation	47900000	47400000	47200000	50400000	42800000	44700000	42200000	42200000	41300000	47900000	59400000	67600000	56300000	54200000	56100000	56700000	57900000	54100000	18200000	18000000	17200000	13600000	17600000	15500000	12600000	14000000	12800000	15900000	15600000	14900000	17100000	15200000	14800000	15500000
								504	836	Q13620|CUL4B_HUMAN	200	18	14	5	Carbamidomethylation	2390000	3710000	2530000	2710000	3850000	2500000	2840000	4000000	4200000	1560000	4540000	3270000	4180000	6250000	4620000	2780000	5850000	5590000	9470000	12600000	11200000	8500000	14600000	11200000	8070000	11600000	8580000	2390000	3530000	2110000	2710000	3650000	2090000	2840000
								513	163	P06396|GELS_HUMAN	200	4	3	3	Carbamidomethylation	90400000	98800000	79900000	80400000	83700000	81800000	87200000	83800000	87000000	23800000	28100000	24200000	26000000	25900000	27000000	24800000	23800000	23200000	2540000	2010000	2300000	6240000	2070000	1960000	2520000	2300000	1990000	90400000	98800000	79900000	80400000	83700000	81800000	87200000
								516	380	P85037|FOXK1_HUMAN	200	22	12	12		72500000	93000000	89100000	73600000	94100000	90200000	81200000	98300000	93700000	9700000	20600000	19100000	15400000	24900000	22000000	19500000	22600000	20400000	20900000	28000000	26400000	22100000	26500000	26300000	23000000	27800000	27500000	21800000	33000000	37500000	25800000	37700000	41600000	23900000
								518	958	O75934|SPF27_HUMAN	200	69	12	12	Carbamidomethylation; Oxidation (M); Deamidation (NQ)	230000000	174000000	221000000	198000000	190000000	217000000	147000000	126000000	167000000	171000000	157000000	182000000	155000000	141000000	170000000	141000000	145000000	140000000	966000000	802000000	842000000	898000000	861000000	851000000	809000000	800000000	818000000	107000000	96300000	109000000	86100000	83000000	106000000	67000000
								528	342	Q0ZGT2|NEXN_HUMAN	200	5	4	4		103000000	118000000	107000000	96500000	114000000	95800000	83800000	97700000	84900000	46300000	54000000	53000000	44300000	48900000	48900000	42600000	52700000	49700000	4950000	8720000	7880000	5860000	8670000	8320000	3800000	7950000	7900000	86800000	97100000	88400000	79800000	97800000	80300000	68900000
								531	1201	Q9NXC5|MIO_HUMAN	200	9	5	5		5250000	5090000	6350000	5450000	4710000	5830000	9900000	4700000	7880000	6670000	9530000	9560000	7630000	8920000	9500000	5750000	8010000	7570000	21600000	23400000	23900000	23400000	24600000	24600000	22000000	19000000	22100000	3880000	3750000	5110000	4000000	3300000	4470000	8570000
								536	392	Q9GZR7|DDX24_HUMAN	200	21	12	12		60700000	67600000	56400000	64200000	64600000	63600000	76900000	74400000	71700000	62900000	78300000	70400000	75800000	69600000	70500000	83000000	75200000	74900000	10600000	10000000	11100000	14800000	13300000	15000000	13800000	13300000	13400000	24900000	25300000	25100000	25200000	25500000	25800000	30100000
								541	660	Q13423|NNTM_HUMAN	200	16	15	15	Carbamidomethylation	32400000	33000000	28000000	28900000	33100000	29000000	36200000	38100000	37500000	63000000	74200000	77500000	73300000	78500000	73200000	79900000	80800000	72500000	12600000	14300000	12200000	11500000	11800000	13500000	10300000	11500000	13800000	11400000	11100000	9440000	10100000	10800000	9370000	13800000
								543	473	P08651|NFIC_HUMAN	200	51	17	15	Carbamidomethylation	569000000	533000000	639000000	558000000	521000000	607000000	541000000	548000000	608000000	257000000	259000000	281000000	274000000	258000000	325000000	246000000	258000000	307000000	844000000	862000000	839000000	854000000	911000000	1000000000	818000000	870000000	905000000	248000000	233000000	314000000	221000000	195000000	254000000	233000000
								545	850	Q86W42|THOC6_HUMAN	200	60	16	16	Carbamidomethylation	92200000	98100000	92700000	101000000	104000000	105000000	91100000	100000000	104000000	99200000	106000000	105000000	104000000	115000000	114000000	116000000	117000000	106000000	720000000	672000000	707000000	672000000	681000000	670000000	676000000	655000000	709000000	29200000	33100000	34300000	31600000	36400000	40100000	29900000
								553	424	Q15397|PUM3_HUMAN	200	18	10	10	Carbamidomethylation	40000000	51900000	49800000	43900000	54200000	51200000	44000000	58500000	49900000	41400000	56100000	52400000	46200000	60300000	54900000	43300000	56500000	52800000	5770000	11200000	8790000	7250000	9540000	9840000	6800000	10400000	9300000	17500000	23900000	21900000	19100000	26800000	25400000	19300000
								564	2517	Q9UHB7|AFF4_HUMAN	200	7	6	6		4010000	4860000	5940000	3370000	4360000	3390000	3790000	5050000	4970000	3140000	4460000	3860000	4100000	4060000	3410000	2490000	3380000	2490000	28500000	36400000	37800000	28000000	33300000	34100000	28600000	36100000	33200000	1670000	3270000	3970000	950000	2290000	1180000	1450000
								566	643	Q6P1J9|CDC73_HUMAN	200	54	24	24	Deamidation (NQ); Oxidation (M)	75400000	67000000	68600000	73700000	72100000	72400000	74400000	76300000	81900000	80300000	103000000	118000000	133000000	101000000	109000000	123000000	101000000	111000000	221000000	237000000	237000000	243000000	227000000	232000000	232000000	219000000	218000000	18200000	14800000	13600000	12500000	15000000	14300000	13400000
								568	1739	P26640|SYVC_HUMAN	200	9	7	7	Carbamidomethylation	8280000	7190000	3910000	3170000	6830000	6410000	6170000	7030000	6630000	19700000	22100000	24500000	25900000	20300000	23200000	23900000	22700000	25800000	28000000	29000000	33000000	30700000	36400000	41600000	34200000	32500000	29500000	5650000	4560000	1750000	1290000	4290000	3490000	2940000
								569	112	Q9BZE4|NOG1_HUMAN	200	32	14	14	Carbamidomethylation	92300000	101000000	94400000	102000000	111000000	116000000	101000000	113000000	117000000	115000000	121000000	128000000	114000000	142000000	140000000	131000000	144000000	125000000	21100000	21700000	20600000	16700000	18500000	20900000	17300000	21800000	22900000	30200000	34400000	31800000	29800000	31100000	32400000	33900000
								581	502	P35221|CTNA1_HUMAN	200	9	4	3	Carbamidomethylation	9390000	9740000	10700000	10600000	10800000	8510000	9750000	9480000	12600000	12700000	11000000	12300000	8360000	11500000	12000000	12100000	11300000	11200000	2420000	2410000	2860000	2360000	2950000	2610000	1720000	1840000	1770000	9390000	9740000	10700000	10600000	10800000	8510000	9750000
								583	1020	Q8IX12|CCAR1_HUMAN	200	15	12	12	Carbamidomethylation	17300000	13400000	14000000	20500000	13400000	17200000	14300000	12700000	13000000	16800000	17400000	15400000	20400000	16600000	16200000	17000000	17400000	14600000	88200000	78800000	88100000	80200000	72100000	84700000	72300000	64600000	76200000	7420000	7080000	6480000	7920000	6790000	7670000	6350000
								584	476	Q10471|GALT2_HUMAN	200	34	15	15	Carbamidomethylation	45100000	45500000	40100000	45100000	47700000	43600000	43200000	50200000	46900000	97400000	118000000	120000000	122000000	127000000	123000000	113000000	128000000	125000000	23300000	24500000	23000000	27200000	27600000	28300000	25500000	23500000	21400000	10700000	13800000	11700000	12100000	12100000	11700000	13800000
								585	707	Q01664|TFAP4_HUMAN	200	53	13	13	Carbamidomethylation	144000000	158000000	146000000	144000000	145000000	179000000	133000000	112000000	152000000	81700000	86600000	88800000	85200000	71500000	74400000	77800000	79600000	70100000	913000000	853000000	893000000	798000000	787000000	853000000	805000000	794000000	866000000	50000000	47600000	46400000	67900000	46700000	82900000	59000000
								595	438	Q12965|MYO1E_HUMAN	200	12	9	8	Carbamidomethylation	22100000	22200000	23900000	23500000	22400000	27400000	27100000	24700000	27800000	10100000	12200000	11500000	10600000	12200000	11100000	11400000	12200000	9320000	5410000	6360000	5770000	7400000	7010000	8110000	6390000	6060000	7340000	10700000	11000000	11500000	11400000	11800000	13500000	12300000
								600	1435	Q75QN2|INT8_HUMAN	200	18	12	12	Carbamidomethylation; Oxidation (M); Deamidation (NQ)	7250000	13800000	11300000	7490000	13500000	14100000	8810000	13600000	13900000	14700000	23200000	18700000	14600000	23500000	20400000	15300000	21500000	21100000	38900000	40300000	39600000	35500000	41400000	45600000	34400000	35700000	38600000	4200000	6740000	3720000	4910000	5530000	4590000	4780000
								605	604	Q14137|BOP1_HUMAN	200	25	12	12	Carbamidomethylation	78200000	88900000	64800000	71300000	83200000	76700000	85500000	84600000	75700000	52100000	64500000	64800000	54700000	70700000	62300000	60400000	57200000	48700000	19500000	27500000	23400000	33600000	23600000	25800000	26200000	18700000	32700000	56400000	57300000	39900000	47800000	52400000	49600000	57100000
								611	776	O15446|RPA34_HUMAN	200	41	9	9	Carbamidomethylation	145000000	130000000	117000000	133000000	99500000	113000000	129000000	92100000	135000000	40000000	31000000	34600000	31800000	28100000	24000000	31600000	31400000	26500000	295000000	282000000	275000000	278000000	266000000	270000000	276000000	272000000	266000000	86800000	69100000	51400000	76900000	42000000	47500000	76600000
								613	602	Q12857|NFIA_HUMAN	200	27	9	6	Carbamidomethylation	128000000	130000000	132000000	135000000	124000000	129000000	147000000	136000000	133000000	30200000	43300000	40400000	50200000	41700000	51100000	46600000	43200000	47900000	214000000	188000000	194000000	207000000	210000000	223000000	198000000	202000000	210000000	106000000	106000000	113000000	106000000	99200000	108000000	120000000
								621	750	P33240|CSTF2_HUMAN	200	45	15	9	Carbamidomethylation; Oxidation (M)	58600000	50400000	38300000	55200000	44700000	48900000	47800000	56800000	40800000	37000000	34500000	32700000	37200000	27700000	25500000	35100000	30200000	24700000	163000000	131000000	139000000	150000000	131000000	143000000	146000000	105000000	142000000	32200000	32700000	29300000	27500000	27700000	27000000	26900000
								635	444	Q4LE39|ARI4B_HUMAN	200	4	4	3	Carbamidomethylation	5990000	7560000	8460000	5930000	8660000	8540000	5150000	6420000	6650000	2430000	3270000	3510000	1340000	2900000	3500000	2700000	2980000	2190000	8210000	11100000	10300000	6010000	8980000	9910000	6900000	8460000	8320000	5990000	7560000	8460000	5930000	8660000	8540000	5150000
								640	1576	Q86V81|THOC4_HUMAN	200	40	7	7	Oxidation (M); Deamidation (NQ)	1740000000	2140000000	2210000000	2050000000	2040000000	2180000000	2200000000	2080000000	2050000000	3280000000	2820000000	2820000000	2800000000	2690000000	2760000000	3020000000	2890000000	2780000000	650000000	669000000	651000000	699000000	727000000	678000000	622000000	623000000	603000000	825000000	1280000000	1330000000	1190000000	1180000000	1280000000	1340000000
								641	534	Q9BY77|PDIP3_HUMAN	200	40	11	11	Carbamidomethylation; Deamidation (NQ)	124000000	117000000	131000000	123000000	112000000	125000000	147000000	142000000	166000000	201000000	179000000	204000000	206000000	177000000	194000000	193000000	192000000	190000000	37000000	41500000	39000000	37300000	42000000	42000000	36100000	39500000	38600000	59300000	48100000	60200000	58200000	46700000	55100000	68700000
								652	401	Q15477|SKIV2_HUMAN	200	7	6	6	Carbamidomethylation	11100000	14100000	14900000	11000000	16200000	15200000	9780000	14200000	14700000	5230000	7370000	7600000	4180000	8020000	7910000	5150000	7550000	6650000	2420000	3850000	3680000	2400000	3910000	2060000	2430000	3700000	2630000	8080000	10200000	10200000	8430000	12400000	10800000	7360000
								653	558	Q9Y2X0|MED16_HUMAN	200	13	8	8	Carbamidomethylation	31500000	37000000	32200000	33800000	31900000	33700000	33700000	33800000	32900000	8010000	9020000	15300000	6550000	10500000	13800000	11000000	10900000	12100000	51100000	51300000	56200000	49500000	60200000	59400000	46900000	54500000	57900000	18100000	18400000	18600000	18300000	17300000	17800000	17200000
								658	376	P07355|ANXA2_HUMAN	200	55	16	3	Carbamidomethylation	60400000	65700000	66500000	68200000	77700000	72000000	72700000	69700000	74900000	64400000	60800000	57200000	57500000	56700000	58600000	58400000	57100000	55800000	10200000	9400000	9390000	10200000	10100000	10800000	11300000	11500000	13100000	60400000	65700000	66500000	68200000	77700000	72000000	72700000
								670	1215	Q6NZY4|ZCHC8_HUMAN	200	35	16	16	Carbamidomethylation	33200000	37500000	34900000	32000000	32400000	35500000	28400000	27600000	33800000	34800000	38500000	38000000	28900000	33800000	35000000	31900000	37000000	34800000	106000000	124000000	114000000	97000000	117000000	116000000	97200000	121000000	109000000	12000000	15000000	13500000	11800000	10900000	12800000	11700000
								671	1150	Q9P275|UBP36_HUMAN	200	11	10	10	Carbamidomethylation	13800000	15000000	8950000	13300000	13800000	11000000	15700000	14800000	8040000	20100000	22100000	16000000	24300000	24100000	16400000	23900000	25900000	15600000	10600000	4930000	9000000	6370000	5290000	5360000	6580000	6480000	6380000	9050000	8010000	3230000	9470000	8790000	4320000	9850000
								672	1807	Q12904|AIMP1_HUMAN	200	62	12	12	Carbamidomethylation; Deamidation (NQ)	22100000	20400000	25000000	23300000	19900000	28400000	22400000	22300000	26600000	58300000	54700000	61500000	61000000	51200000	59000000	60800000	51100000	58000000	192000000	196000000	190000000	173000000	179000000	190000000	168000000	164000000	181000000	9260000	9880000	11100000	10300000	9930000	12900000	9610000
								673	807	Q15046|SYK_HUMAN	200	38	19	19	Carbamidomethylation	31100000	30700000	30100000	30700000	33700000	31200000	31800000	31000000	29100000	65600000	61900000	62700000	77000000	73500000	71700000	74100000	73100000	68200000	234000000	222000000	201000000	227000000	213000000	220000000	220000000	203000000	193000000	9430000	8900000	10400000	10200000	9670000	9750000	9630000
								675	413	P42167|LAP2B_HUMAN	200	61	20	10	Carbamidomethylation; Deamidation (NQ); Oxidation (M)	156000000	143000000	136000000	162000000	146000000	158000000	159000000	164000000	167000000	250000000	260000000	230000000	253000000	263000000	262000000	260000000	260000000	246000000	51000000	55500000	49800000	68300000	69900000	66500000	59400000	61000000	59800000	83600000	78100000	67200000	87800000	77200000	80100000	78300000
								683	830	P46777|RL5_HUMAN	200	47	16	16	Carbamidomethylation; Oxidation (M); Deamidation (NQ)	1040000000	991000000	1020000000	1100000000	981000000	1050000000	1060000000	1020000000	1030000000	1390000000	1280000000	1300000000	1380000000	1290000000	1310000000	1350000000	1270000000	1310000000	462000000	452000000	435000000	410000000	369000000	399000000	475000000	423000000	435000000	511000000	477000000	459000000	498000000	487000000	507000000	460000000
								702	489	Q969G3|SMCE1_HUMAN	200	54	16	16		207000000	192000000	200000000	196000000	183000000	202000000	165000000	160000000	162000000	54300000	41400000	54400000	56000000	41700000	45800000	63100000	46000000	56500000	216000000	192000000	203000000	218000000	209000000	213000000	191000000	197000000	205000000	78800000	72200000	84200000	81800000	80800000	94800000	63100000
								709	654	O60832|DKC1_HUMAN	200	45	21	21	Carbamidomethylation	479000000	447000000	458000000	485000000	467000000	466000000	468000000	536000000	510000000	572000000	612000000	643000000	617000000	648000000	653000000	622000000	635000000	644000000	120000000	160000000	145000000	172000000	181000000	159000000	171000000	181000000	182000000	157000000	160000000	175000000	173000000	194000000	194000000	153000000
								712	495	Q9NVC6|MED17_HUMAN	200	29	12	12	Carbamidomethylation	47800000	47600000	42200000	50300000	52100000	50400000	50200000	46900000	46400000	7290000	13000000	11700000	10600000	17900000	12700000	13100000	13700000	11400000	79800000	70800000	72500000	74500000	66200000	70500000	73000000	65200000	66300000	12500000	16300000	14600000	13300000	15700000	15100000	14700000
								725	545	Q6UN15|FIP1_HUMAN	200	50	20	20	Carbamidomethylation; Deamidation (NQ)	285000000	277000000	272000000	271000000	254000000	269000000	246000000	212000000	222000000	193000000	189000000	187000000	143000000	169000000	233000000	200000000	188000000	169000000	715000000	624000000	634000000	693000000	684000000	672000000	662000000	687000000	685000000	121000000	130000000	125000000	117000000	117000000	123000000	114000000
								726	605	O95573|ACSL3_HUMAN	200	22	10	9	Carbamidomethylation	15200000	16700000	16100000	20500000	21600000	20600000	15900000	20600000	17900000	34000000	40700000	41100000	39500000	45100000	50200000	38900000	43000000	43900000	4230000	6880000	5970000	4680000	8870000	8040000	3250000	6820000	6140000	8040000	8780000	6150000	10800000	11100000	9770000	6640000
								738	559	Q8WTT2|NOC3L_HUMAN	200	15	8	8	Carbamidomethylation	22000000	29100000	25300000	22900000	28700000	30300000	27200000	31000000	39000000	30700000	39900000	35200000	39300000	41800000	41400000	34200000	40800000	41100000	4130000	6570000	5490000	5120000	6150000	5830000	5930000	8220000	7030000	17600000	17700000	13300000	17100000	15700000	16800000	18400000
								763	590	P05198|IF2A_HUMAN	200	62	18	18	Carbamidomethylation; Oxidation (M)	228000000	234000000	222000000	238000000	261000000	240000000	208000000	221000000	220000000	87100000	129000000	106000000	124000000	133000000	121000000	122000000	137000000	121000000	348000000	321000000	306000000	323000000	332000000	331000000	311000000	321000000	319000000	78400000	65500000	58700000	75800000	65900000	57100000	65600000
								772	1199	P09429|HMGB1_HUMAN	200	43	12	5	Carbamidomethylation; Oxidation (M); Deamidation (NQ)	231000000	158000000	188000000	202000000	170000000	176000000	142000000	123000000	139000000	66000000	59200000	65000000	103000000	61800000	70200000	94500000	67700000	82300000	848000000	631000000	590000000	808000000	642000000	726000000	681000000	579000000	600000000	115000000	80600000	96000000	107000000	102000000	115000000	85600000
								777	734	Q9NVA2|SEP11_HUMAN	200	45	14	7	Carbamidomethylation	52200000	45500000	46100000	45200000	47000000	45600000	57000000	55300000	55800000	12200000	27900000	27200000	36800000	36200000	34100000	36000000	34300000	36100000	117000000	109000000	114000000	112000000	109000000	105000000	107000000	110000000	108000000	39500000	31600000	29900000	33800000	31200000	31300000	43000000
								778	629	Q14254|FLOT2_HUMAN	200	32	11	11		41400000	48400000	45900000	41300000	49100000	49000000	39500000	47300000	48400000	37400000	51700000	49900000	40900000	49400000	50000000	41700000	48900000	49300000	11000000	15400000	14400000	11100000	15700000	14900000	10800000	13400000	12400000	19500000	24500000	20900000	19500000	26500000	24900000	19000000
								783	851	Q8N7H5|PAF1_HUMAN	200	41	17	17	Carbamidomethylation	67800000	68500000	63500000	60900000	69500000	65400000	44900000	50500000	48700000	50700000	64000000	63500000	43500000	58500000	55900000	54900000	63900000	56600000	139000000	164000000	165000000	143000000	174000000	159000000	138000000	164000000	164000000	25900000	27000000	25900000	23200000	27800000	25000000	16600000
								795	710	P35269|T2FA_HUMAN	200	33	17	17		181000000	159000000	175000000	171000000	137000000	154000000	160000000	157000000	150000000	45400000	64300000	73200000	64500000	54300000	63900000	61200000	56400000	63200000	226000000	207000000	208000000	194000000	193000000	194000000	182000000	181000000	176000000	53600000	49400000	49900000	51100000	29400000	47700000	51100000
								799	665	Q8NFW8|NEUA_HUMAN	200	49	19	19	Carbamidomethylation	58300000	65100000	62200000	63500000	70200000	69400000	69500000	73000000	72700000	39800000	51900000	52800000	53100000	57000000	54600000	51000000	54500000	54800000	182000000	182000000	174000000	166000000	171000000	175000000	166000000	168000000	176000000	20300000	24400000	23500000	21900000	24200000	24800000	24500000
								801	681	P31930|QCR1_HUMAN	200	32	9	9	Carbamidomethylation	33400000	42500000	39200000	35700000	39700000	41200000	40100000	42200000	42800000	68400000	69900000	71000000	68300000	75300000	76100000	77000000	78300000	69700000	10100000	10200000	7860000	8730000	9030000	7820000	9430000	6680000	10900000	14600000	19300000	21200000	16000000	17100000	20700000	16900000
								821	597	O76021|RL1D1_HUMAN	200	33	15	15	Carbamidomethylation	278000000	302000000	313000000	310000000	304000000	298000000	319000000	338000000	344000000	330000000	360000000	358000000	339000000	383000000	387000000	349000000	362000000	357000000	105000000	180000000	126000000	96500000	103000000	102000000	126000000	135000000	128000000	95300000	99900000	101000000	104000000	98500000	94100000	102000000
								828	566	Q9NZN4|EHD2_HUMAN	200	41	14	11	Carbamidomethylation	22600000	27700000	20100000	24300000	30700000	31100000	27700000	27600000	28700000	67700000	56900000	61200000	66600000	61700000	55300000	65800000	61000000	57000000	21600000	13800000	18600000	17600000	12500000	14000000	19000000	12800000	16400000	8360000	9270000	4510000	9710000	9770000	14100000	13500000
								835	1117	O75909|CCNK_HUMAN	200	37	12	12	Carbamidomethylation; Deamidation (NQ)	31800000	42700000	36900000	35400000	43200000	51000000	31800000	42700000	42000000	36000000	45600000	42300000	34700000	47500000	44000000	41900000	39400000	41500000	178000000	186000000	190000000	185000000	198000000	179000000	176000000	185000000	185000000	13200000	20400000	20100000	13100000	20800000	23500000	11000000
								842	932	Q9NW13|RBM28_HUMAN	200	8	5	5	Carbamidomethylation	16500000	16700000	16900000	16300000	15500000	17900000	13700000	15900000	16700000	11000000	15600000	17100000	15100000	16800000	16700000	19600000	20000000	20100000	3890000	4690000	4020000	2400000	3720000	3690000	4630000	4230000	4010000	11900000	11000000	11300000	10800000	10200000	12400000	9580000
								850	1165	P22695|QCR2_HUMAN	200	22	7	7	Carbamidomethylation	35800000	38400000	36600000	40400000	37700000	41200000	41700000	41200000	35300000	75100000	65000000	70400000	82000000	71700000	76700000	76500000	64600000	82500000	12700000	15100000	14200000	11500000	15700000	15500000	11000000	14500000	15900000	22500000	20600000	21100000	24600000	20100000	23900000	25700000
								854	983	P25440|BRD2_HUMAN	200	16	7	4	Carbamidomethylation	10000000	7300000	9320000	11400000	6270000	11100000	11100000	7590000	9540000	2890000	2920000	5290000	2370000	2340000	2440000	4020000	2380000	2120000	16300000	14900000	15300000	12000000	11800000	12300000	12600000	13000000	12400000	6950000	6570000	9320000	7850000	6270000	8750000	7790000
								857	695	Q01831|XPC_HUMAN	200	18	11	11	Carbamidomethylation; Deamidation (NQ)	52100000	55500000	50000000	52800000	52700000	55800000	63900000	61100000	64300000	79600000	80900000	78500000	85300000	81500000	78300000	90400000	87100000	81500000	23900000	19500000	20300000	21400000	20300000	20000000	20700000	20600000	21000000	24000000	26600000	27000000	26900000	26500000	28400000	31000000
								859	1194	P28288|ABCD3_HUMAN	200	20	10	10	Deamidation (NQ)	29300000	33300000	31600000	36600000	38700000	37800000	34300000	43100000	40500000	56200000	78000000	71000000	65500000	81400000	75100000	62600000	85000000	73000000	10100000	13800000	13200000	16200000	21500000	20100000	15200000	18100000	15900000	17100000	19000000	18900000	19900000	22000000	22900000	21500000
								861	1046	Q6I9Y2|THOC7_HUMAN	200	46	9	9	Carbamidomethylation	47300000	61600000	72600000	35600000	51500000	38800000	29400000	26400000	28600000	23300000	42100000	40200000	34400000	32800000	30600000	33700000	46900000	33800000	327000000	339000000	360000000	338000000	319000000	285000000	311000000	287000000	274000000	21900000	37200000	45400000	21600000	36900000	21800000	15000000
								867	1624	P29692|EF1D_HUMAN	200	49	9	9	Carbamidomethylation; Deamidation (NQ)	36800000	39400000	40200000	35600000	33900000	36100000	38000000	28600000	27000000	93400000	91400000	101000000	100000000	93000000	99500000	99300000	94700000	91900000	349000000	340000000	333000000	333000000	330000000	351000000	329000000	311000000	318000000	24200000	22400000	24500000	23700000	19500000	21800000	22800000
								868	813	Q8WYA6|CTBL1_HUMAN	200	28	14	14	Carbamidomethylation	52400000	48000000	46400000	45600000	49800000	48500000	40700000	39500000	43300000	35900000	41000000	41400000	39700000	42000000	40200000	41900000	40300000	40800000	233000000	194000000	204000000	214000000	196000000	203000000	200000000	185000000	194000000	20600000	19300000	16300000	17300000	18900000	17500000	17700000
								869	440	Q96RK0|CIC_HUMAN	200	6	4	4	Carbamidomethylation	9350000	11400000	11000000	12400000	9720000	13100000	10600000	10800000	12400000	3030000	880000	2770000	2170000	1320000	1270000	2680000	1210000	1930000	3920000	2730000	3090000	2650000	3130000	2900000	2980000	2900000	2890000	8840000	9730000	9480000	11700000	8820000	11300000	9890000
								870	818	Q6UXN9|WDR82_HUMAN	200	49	14	14	Carbamidomethylation; Oxidation (M); Deamidation (NQ)	108000000	117000000	93800000	119000000	119000000	87500000	108000000	122000000	106000000	79900000	97600000	114000000	114000000	141000000	134000000	109000000	129000000	110000000	325000000	311000000	336000000	312000000	311000000	314000000	303000000	266000000	314000000	32800000	34700000	33400000	40300000	29800000	27400000	40200000
								877	2207	Q8IY92|SLX4_HUMAN	200	4	5	5	Carbamidomethylation	2050000	3060000	2240000	2170000	1950000	3490000	2870000	2470000	2500000	2200000	3650000	3290000	3680000	4690000	4680000	4930000	4080000	4240000	15300000	15300000	10200000	15900000	15600000	17000000	13000000	10600000	11000000	2050000	2070000	1420000	2010000	1520000	2340000	2150000
								888	1069	P06493|CDK1_HUMAN	200	41	10	9		35000000	37800000	40700000	38800000	39200000	38200000	42800000	44600000	44400000	74900000	84900000	83200000	88600000	90300000	95900000	84200000	89100000	96300000	168000000	188000000	183000000	156000000	168000000	171000000	155000000	166000000	166000000	20100000	22100000	22800000	24500000	21400000	22600000	25700000
								890	1604	Q9Y4E5|ZN451_HUMAN	200	18	12	12	Carbamidomethylation	12400000	10300000	12000000	10500000	9130000	12000000	15400000	7290000	11500000	7800000	12500000	16600000	19100000	16300000	19700000	19200000	16000000	18100000	36300000	31600000	34100000	31600000	34300000	34800000	32600000	36500000	32100000	4880000	2270000	4870000	3940000	3630000	3870000	4070000
								894	1044	Q96RN5|MED15_HUMAN	200	18	9	9	Carbamidomethylation	16000000	22000000	24500000	22100000	23600000	26100000	24900000	27600000	30000000	8380000	9490000	10700000	7530000	11000000	9830000	10100000	11200000	10300000	52300000	60400000	64800000	45600000	65000000	57900000	43800000	55700000	53300000	13600000	12600000	14200000	16400000	13000000	15400000	15000000
								896	1402	P49257|LMAN1_HUMAN	200	26	6	6	Carbamidomethylation; Deamidation (NQ); Oxidation (M)	38800000	31900000	36300000	48800000	41800000	39700000	45600000	42200000	40400000	95000000	84000000	78400000	115000000	95900000	80100000	116000000	85900000	85400000	40800000	22100000	17900000	42600000	20500000	20600000	42100000	17100000	24400000	25200000	12600000	25300000	28000000	22300000	27500000	27000000
								918	792	Q12800|TFCP2_HUMAN	200	30	11	9	Carbamidomethylation; Deamidation (NQ)	103000000	122000000	109000000	89100000	123000000	117000000	71100000	94100000	96800000	25600000	30200000	31000000	18200000	26900000	25600000	25300000	30100000	23500000	28700000	33100000	34500000	25600000	29800000	27900000	25000000	29700000	33300000	62500000	68400000	60000000	54400000	65400000	63400000	42300000
								926	1438	Q13111|CAF1A_HUMAN	200	6	3	3	Carbamidomethylation	4150000	8080000	7900000	4290000	9410000	9210000	3660000	7510000	8360000	2000000	2210000	2200000	890000	2000000	2300000	2310000	2300000	2570000	7740000	9410000	10700000	6020000	12300000	9670000	5800000	11800000	11400000	4150000	8080000	7900000	4290000	9410000	9210000	3660000
								930	644	Q14247|SRC8_HUMAN	200	7	3	3		13000000	11400000	13000000	12000000	11100000	12400000	8690000	8820000	9130000	3730000	6350000	6300000	5530000	4540000	6330000	5210000	5310000	5440000	1870000	1410000	1650000	1300000	1220000	1620000	1220000	1120000	1440000	13000000	11400000	13000000	12000000	11100000	12400000	8690000
								938	554	O75955|FLOT1_HUMAN	200	39	13	13	Carbamidomethylation	67600000	83900000	81200000	68600000	83400000	78800000	62300000	73700000	75900000	48000000	72400000	79700000	62200000	74600000	78600000	65300000	75800000	72600000	18600000	19200000	20700000	17300000	21100000	21100000	15400000	19700000	19300000	24900000	29700000	27200000	27200000	28000000	27100000	23600000
								951	2325	Q9NUQ3|TXLNG_HUMAN	200	22	9	9	Carbamidomethylation	8740000	7460000	9180000	8530000	7760000	7730000	9500000	7200000	9830000	4840000	11900000	10100000	9320000	8300000	7420000	10200000	9370000	8060000	59100000	53900000	52700000	54000000	50300000	53400000	49600000	48500000	52200000	5540000	3530000	4490000	5070000	4110000	3230000	5300000
								957	2849	Q8WXE1|ATRIP_HUMAN	200	8	4	4	Carbamidomethylation	3290000	2050000	3460000	2650000	2490000	3400000	3960000	699000	2380000	4850000	7050000	7220000	7520000	3210000	4700000	7610000	7870000	7110000	22300000	28300000	26000000	21400000	25500000	24800000	19900000	23100000	22100000	2980000	1360000	3170000	2440000	1920000	2780000	3310000
								960	758	Q8WUB8|PHF10_HUMAN	200	15	8	8	Carbamidomethylation	30200000	29500000	38000000	33800000	29800000	33900000	28500000	29300000	30400000	13500000	18700000	20300000	19400000	19400000	17900000	18500000	15900000	17200000	79900000	92400000	90600000	86100000	87600000	88700000	87400000	88700000	87700000	15400000	14600000	17600000	18000000	13900000	17900000	13000000
								967	856	Q9GZS1|RPA49_HUMAN	200	17	7	7	Carbamidomethylation; Deamidation (NQ)	23600000	28600000	24600000	20000000	27000000	22700000	26300000	27100000	29700000	1840000	11300000	10100000	10100000	16400000	11100000	9870000	11400000	10700000	48500000	44400000	43700000	58600000	54100000	62400000	49400000	44800000	49600000	14700000	15500000	15100000	9070000	13600000	14500000	15800000
								995	1233	Q96MU7|YTDC1_HUMAN	200	19	10	10	Deamidation (NQ)	19900000	21000000	21200000	25800000	18700000	23400000	26900000	22400000	24200000	13600000	22800000	23600000	27000000	19000000	20300000	25300000	21200000	20600000	91500000	100000000	109000000	109000000	110000000	108000000	109000000	117000000	114000000	12500000	11000000	11500000	19700000	9960000	16300000	18500000
								997	724	Q99986|VRK1_HUMAN	200	43	13	13	Carbamidomethylation; Deamidation (NQ)	86800000	83200000	94100000	94400000	86700000	108000000	96300000	101000000	105000000	23300000	28700000	30100000	26600000	23300000	34000000	28500000	28500000	28300000	31000000	33900000	32900000	37900000	45100000	44200000	37100000	37400000	39700000	43500000	33100000	45500000	42100000	26900000	46600000	47500000
								999	1004	P27797|CALR_HUMAN	200	36	12	12	Carbamidomethylation	66600000	54200000	56600000	75700000	60500000	67000000	47500000	47200000	39500000	91500000	90100000	72900000	107000000	91700000	75700000	86400000	89900000	83800000	18300000	28500000	27700000	36900000	30100000	26200000	28400000	27100000	25500000	26700000	27200000	23400000	31800000	25600000	29000000	20700000
								1008	1704	P40222|TXLNA_HUMAN	200	17	6	6		10300000	10400000	9320000	11000000	6710000	10300000	13700000	8190000	12200000	5190000	15300000	10000000	14800000	7560000	10000000	13700000	7870000	10000000	56200000	44800000	48300000	55400000	42700000	44900000	53900000	36200000	43300000	8270000	7600000	7810000	7690000	5370000	7490000	9400000
								1013	1125	Q9H8H2|DDX31_HUMAN	200	8	4	4	Carbamidomethylation	3420000	4760000	5670000	3740000	7020000	6910000	3990000	6590000	8180000	6910000	9600000	9800000	5460000	10100000	9780000	7580000	10400000	9750000	1860000	2630000	2210000	1800000	2140000	2190000	1690000	3080000	2470000	3420000	3330000	4870000	3740000	5610000	5440000	3690000
								1024	576	P61221|ABCE1_HUMAN	200	18	7	7	Carbamidomethylation	24600000	31800000	27900000	23700000	31500000	29600000	26800000	30700000	32600000	13300000	22300000	19400000	15300000	21400000	19600000	17900000	22400000	19600000	5220000	6060000	4550000	4930000	5550000	6110000	4800000	5750000	5290000	18700000	22300000	19100000	17800000	20400000	20700000	19500000
								1025	1140	P26641|EF1G_HUMAN	200	30	13	13	Carbamidomethylation	55900000	61000000	62700000	60200000	62500000	58300000	67500000	59500000	65300000	195000000	191000000	196000000	211000000	196000000	201000000	198000000	200000000	189000000	426000000	356000000	380000000	415000000	395000000	433000000	387000000	370000000	400000000	19200000	24700000	24900000	19800000	24500000	25000000	25000000
								1026	1156	Q9UKY1|ZHX1_HUMAN	200	11	6	6		20600000	20000000	20800000	19900000	18600000	20300000	17700000	18100000	20200000	2950000	7780000	7210000	4630000	5980000	6600000	4520000	6380000	5820000	33000000	32600000	33900000	29100000	29800000	33000000	29200000	29900000	32800000	14100000	14500000	15300000	13100000	13900000	13800000	12900000
								1032	1191	Q15545|TAF7_HUMAN	200	25	9	9		29500000	35000000	31100000	29100000	27600000	31000000	22500000	22500000	24600000	3480000	10200000	9240000	7540000	7890000	8790000	6980000	8700000	8230000	45500000	54700000	48800000	47300000	50200000	49700000	42900000	45400000	45300000	16700000	17700000	16300000	14800000	15300000	15500000	11300000
								1039	1172	P60660|MYL6_HUMAN	200	56	8	7	Oxidation (M)	1850000000	2350000000	2430000000	1710000000	2450000000	2290000000	1530000000	1800000000	1790000000	291000000	365000000	340000000	280000000	365000000	350000000	370000000	375000000	366000000	91800000	90800000	91300000	87300000	91900000	92700000	70300000	81600000	84400000	923000000	1560000000	1600000000	955000000	1810000000	1600000000	874000000
								1047	2290	P41212|ETV6_HUMAN	200	28	8	8	Carbamidomethylation	14900000	11700000	10200000	18400000	18300000	14600000	16800000	14100000	16000000	17800000	25600000	20900000	31700000	26000000	18500000	27600000	23500000	25300000	68800000	58300000	49800000	61600000	68400000	69100000	54300000	58500000	66500000	10000000	9500000	9300000	9780000	12500000	12000000	8850000
								1053	961	Q14126|DSG2_HUMAN	200	12	8	8		32000000	28600000	28700000	33200000	31900000	36100000	35000000	29000000	29800000	39800000	31300000	32200000	35000000	28600000	27300000	35200000	31200000	25800000	13100000	9610000	7940000	12100000	5610000	6640000	12600000	5140000	5270000	17400000	16800000	16600000	19200000	19500000	22700000	21400000
								1069	973	Q9NPJ6|MED4_HUMAN	200	38	8	8	Carbamidomethylation	70800000	74300000	77600000	69000000	77800000	76800000	53800000	61700000	61400000	15400000	19800000	20900000	18300000	20000000	20900000	20400000	20100000	21300000	90500000	103000000	98500000	80300000	106000000	93100000	91000000	105000000	99900000	35000000	41600000	40500000	34300000	47800000	42800000	28100000
								1073	841	P18615|NELFE_HUMAN	200	25	7	7		26000000	23600000	26700000	23200000	22900000	25200000	21900000	21800000	22400000	3150000	4630000	6810000	5950000	5010000	5520000	5720000	4310000	4210000	14300000	12600000	13900000	13200000	11600000	11100000	12500000	9840000	10500000	14000000	13500000	15500000	12600000	12100000	13800000	12600000
								1074	1222	Q9Y6X8|ZHX2_HUMAN	200	6	5	4		6500000	7280000	7520000	6940000	7210000	7600000	6440000	9700000	6900000	1080000	1650000	2530000	2530000	1900000	2110000	2540000	2290000	2060000	11600000	10600000	9690000	8220000	9460000	10100000	8680000	8640000	10700000	5340000	5990000	6700000	6080000	6140000	6650000	5660000
								1076	1871	O75529|TAF5L_HUMAN	200	25	10	10	Carbamidomethylation; Deamidation (NQ)	10100000	13100000	13700000	9900000	14000000	12400000	12600000	13300000	13800000	10600000	17100000	17100000	18400000	17500000	17800000	16800000	17400000	15500000	60500000	58800000	64200000	62600000	53100000	57600000	55100000	50400000	56500000	4350000	6300000	6280000	5200000	6990000	6140000	5220000
								1078	848	P13984|T2FB_HUMAN	200	59	10	10	Carbamidomethylation	99900000	93300000	98400000	110000000	99400000	96100000	107000000	100000000	96900000	29900000	31300000	39100000	35300000	27000000	26400000	36100000	34300000	26100000	121000000	113000000	113000000	107000000	103000000	95600000	102000000	95400000	97700000	58500000	49000000	50300000	57100000	51500000	54100000	58900000
								1083	627	P08195|4F2_HUMAN	200	29	15	15	Carbamidomethylation	168000000	179000000	193000000	161000000	173000000	176000000	147000000	171000000	173000000	243000000	267000000	264000000	214000000	266000000	273000000	241000000	257000000	258000000	64300000	79600000	77200000	56500000	72400000	70200000	57700000	73100000	68600000	77500000	82400000	86500000	76400000	79300000	79100000	65100000
								1090	815	O95232|LC7L3_HUMAN	200	26	10	10	Carbamidomethylation	189000000	184000000	200000000	181000000	190000000	193000000	183000000	211000000	210000000	93500000	123000000	125000000	114000000	132000000	134000000	109000000	125000000	120000000	41700000	50300000	46800000	39200000	50700000	43700000	42200000	51500000	50200000	93900000	84400000	100000000	85000000	85900000	98400000	92000000
								1095	496	P49116|NR2C2_HUMAN	200	19	7	7	Carbamidomethylation	15300000	17400000	19700000	18900000	19300000	21800000	20000000	16300000	21300000	5610000	8120000	7030000	6190000	5270000	5760000	7870000	4950000	5390000	20900000	21300000	21600000	23300000	22100000	22300000	21500000	21200000	20100000	10100000	10500000	9890000	11100000	11300000	11000000	12200000
								1110	1328	Q6NUQ4|TM214_HUMAN	200	11	6	6	Carbamidomethylation	9070000	11200000	9590000	11000000	10400000	10600000	12400000	13900000	13300000	19300000	23800000	19900000	19500000	21600000	20800000	17500000	21700000	18900000	2390000	3370000	3220000	3280000	2060000	4110000	2790000	1890000	1880000	5620000	6440000	5680000	6700000	6850000	6540000	7500000
								1112	1628	Q8WXA9|SREK1_HUMAN	200	21	6	6	Carbamidomethylation; Deamidation (NQ)	29200000	43000000	24700000	28500000	41700000	29300000	31700000	45300000	29900000	14600000	27200000	24800000	24200000	29600000	25000000	28000000	28700000	21600000	91700000	83800000	94700000	82100000	76000000	85000000	81500000	70100000	80100000	20500000	30300000	15600000	16000000	29800000	16700000	19400000
								1114	1212	P08174|DAF_HUMAN	200	25	6	6	Carbamidomethylation	108000000	99200000	105000000	108000000	95200000	110000000	113000000	97300000	108000000	95300000	84700000	90300000	96500000	91100000	86300000	96900000	91300000	85500000	12900000	16000000	15700000	17000000	17400000	16800000	16100000	16800000	14900000	68000000	63000000	67700000	65700000	60900000	71400000	70200000
								1125	994	Q9NQ55|SSF1_HUMAN	200	22	6	6	Carbamidomethylation; Deamidation (NQ)	21000000	24500000	21800000	21800000	24600000	23100000	21600000	23600000	25400000	17600000	24800000	23300000	22000000	26900000	24200000	22200000	25500000	25000000	6430000	8220000	8100000	5160000	5930000	6950000	5390000	6920000	8160000	13800000	15400000	13900000	15400000	16700000	15300000	15200000
								1136	1193	Q14141|SEPT6_HUMAN	200	35	10	4	Carbamidomethylation	6990000	5030000	6880000	5550000	5310000	5770000	8770000	7370000	7070000	3070000	2480000	3710000	3690000	2650000	4010000	3250000	2780000	2940000	13700000	16500000	16100000	12200000	17100000	14800000	12300000	16600000	12700000	5920000	4130000	4580000	4390000	4230000	3780000	7390000
								1137	1422	O95639|CPSF4_HUMAN	200	36	7	7	Carbamidomethylation	23100000	20500000	22100000	23800000	20200000	24600000	26200000	21800000	23200000	9170000	17800000	20600000	22200000	19500000	18500000	20300000	17200000	16700000	85000000	61400000	73800000	79800000	65900000	75200000	78100000	61600000	66300000	14600000	12800000	13400000	14500000	12100000	16700000	16200000
								1151	1920	Q96NY9|MUS81_HUMAN	200	24	9	9	Carbamidomethylation	4180000	5760000	5330000	7370000	8010000	6210000	3510000	8030000	6580000	3940000	7860000	5730000	5860000	9070000	6010000	5670000	9890000	7670000	15000000	23900000	21800000	14400000	29300000	26700000	13400000	24600000	25200000	2060000	2960000	2150000	4320000	3810000	1930000	2140000
								1159	3042	Q86YQ8|CPNE8_HUMAN	200	15	7	5		3150000	2640000	3520000	2590000	2620000	3520000	3090000	3610000	3990000	22300000	23200000	24900000	21900000	22000000	23700000	21100000	21700000	20900000	6520000	6620000	6410000	5380000	6460000	5460000	5500000	5280000	5360000	2780000	2640000	2940000	2220000	2510000	2780000	2660000
								1167	1030	Q15007|FL2D_HUMAN	200	19	5	5	Carbamidomethylation	16900000	22800000	23200000	12500000	22100000	22300000	12300000	18200000	19100000	2010000	4470000	5820000	3700000	5320000	5960000	4790000	5560000	5290000	36300000	34600000	37900000	31000000	38400000	36300000	28400000	33200000	33700000	11200000	16900000	17400000	8820000	17000000	16700000	9350000
								1171	842	Q96T23|RSF1_HUMAN	200	3	3	3	Carbamidomethylation	4980000	6560000	6190000	3680000	5690000	5020000	3370000	4750000	2300000	0	709000	1460000	846000	1170000	1340000	359000	928000	1730000	2080000	1980000	2720000	1760000	2240000	2470000	1930000	2240000	2110000	4980000	6560000	6190000	3680000	5690000	5020000	3370000
								1173	1526	Q9NW64|RBM22_HUMAN	200	27	9	9	Carbamidomethylation	19200000	21000000	18400000	18600000	20400000	20100000	19300000	20100000	20100000	29000000	36000000	39900000	35600000	37700000	35900000	42400000	36900000	39900000	85900000	68900000	75100000	78400000	67700000	74800000	75500000	54300000	70800000	11500000	11500000	11900000	12800000	11600000	12100000	11300000
								1184	1086	Q12824|SNF5_HUMAN	200	29	7	7	Carbamidomethylation	34000000	33000000	32700000	35900000	32900000	33000000	37900000	28600000	41800000	13300000	9510000	11200000	11800000	11800000	11500000	10700000	8010000	7970000	38100000	41700000	49600000	30000000	44700000	34400000	32400000	39100000	36600000	24800000	21000000	25000000	26300000	20600000	25400000	30000000
								1188	1057	Q9NXX6|NSE4A_HUMAN	200	26	6	6		30500000	29200000	30500000	29700000	27900000	30300000	24000000	27000000	25600000	10900000	9320000	11400000	10600000	12000000	9780000	12900000	12600000	10600000	63600000	67900000	63300000	64800000	72500000	69700000	67400000	73700000	72100000	21500000	19800000	21700000	20800000	18800000	21400000	17700000
								1196	1032	P47712|PA24A_HUMAN	200	14	10	10	Carbamidomethylation	11100000	13400000	17500000	28400000	13700000	21700000	13200000	15600000	16900000	17100000	29200000	22600000	27500000	43900000	37500000	24000000	43500000	28800000	11000000	14400000	13000000	10300000	12800000	10000000	11200000	8980000	11600000	2920000	5300000	6390000	18400000	4370000	9420000	4860000
								1198	2295	P78357|CNTP1_HUMAN	200	10	8	8	Carbamidomethylation	5990000	2660000	1680000	2620000	3040000	2600000	4390000	2470000	3910000	12600000	11500000	13600000	12500000	7180000	12600000	6030000	10700000	7160000	10800000	8040000	10900000	9520000	7280000	6900000	5410000	9940000	5510000	3010000	1390000	918000	1480000	1310000	1680000	2920000
								1201	1017	P80723|BASP1_HUMAN	200	60	10	10		639000000	548000000	633000000	652000000	497000000	557000000	705000000	524000000	543000000	488000000	537000000	616000000	700000000	512000000	547000000	692000000	524000000	598000000	136000000	121000000	138000000	159000000	122000000	122000000	166000000	119000000	123000000	407000000	348000000	427000000	381000000	328000000	382000000	417000000
								1205	1821	O43513|MED7_HUMAN	200	36	4	4	Carbamidomethylation	31300000	31500000	28600000	34000000	38000000	31900000	25700000	24100000	21300000	9110000	4680000	4770000	7680000	4790000	4690000	5830000	6000000	4200000	32500000	32100000	30100000	40600000	34700000	28900000	36800000	33100000	26600000	24500000	29500000	26800000	27800000	36300000	31900000	20200000
								1207	901	Q13247|SRSF6_HUMAN	200	22	8	6	Carbamidomethylation; Deamidation (NQ)	220000000	246000000	251000000	208000000	197000000	199000000	212000000	199000000	188000000	33500000	50200000	43800000	38600000	35300000	38600000	38500000	37900000	39400000	46300000	50000000	58400000	45800000	46000000	43300000	43600000	48000000	45100000	158000000	169000000	177000000	146000000	130000000	136000000	143000000
								1215	1260	Q13555|KCC2G_HUMAN	200	17	7	4	Carbamidomethylation	6100000	7990000	7120000	5520000	8260000	8700000	5870000	7140000	7700000	6850000	6650000	6930000	4450000	7730000	6700000	7160000	7670000	6170000	27100000	27700000	28800000	21600000	31400000	28300000	24400000	29400000	28400000	4610000	6670000	6250000	4050000	7150000	7610000	4600000
								1218	1779	Q9H334|FOXP1_HUMAN	200	15	6	6		9480000	6740000	8340000	8400000	6240000	3550000	5230000	4470000	4170000	8990000	12700000	15400000	9170000	8750000	6310000	9800000	7950000	6760000	20800000	24800000	30200000	21000000	21100000	20300000	21100000	18600000	20800000	6950000	5230000	6470000	6320000	3860000	2790000	3680000
								1224	878	Q5VTL8|PR38B_HUMAN	200	21	11	11	Carbamidomethylation	102000000	97100000	98900000	118000000	121000000	104000000	123000000	137000000	112000000	25700000	29600000	27400000	33400000	33700000	30700000	30300000	32300000	29600000	31500000	33000000	35000000	49800000	47000000	46200000	42000000	35900000	33700000	40500000	38300000	35400000	44600000	40100000	39300000	48400000
								1245	1073	O43809|CPSF5_HUMAN	200	55	11	11		536000000	589000000	544000000	567000000	571000000	572000000	515000000	522000000	532000000	322000000	292000000	297000000	272000000	267000000	267000000	265000000	271000000	264000000	178000000	166000000	165000000	163000000	157000000	162000000	163000000	154000000	162000000	284000000	314000000	280000000	303000000	321000000	311000000	280000000
								1247	928	Q6P2C8|MED27_HUMAN	200	48	10	10	Carbamidomethylation; Deamidation (NQ)	29400000	39600000	23900000	31300000	22300000	46800000	30900000	41500000	42700000	8750000	10600000	10100000	16300000	10700000	11100000	10800000	10200000	10800000	30800000	30600000	29800000	40900000	34000000	32500000	33800000	31400000	28900000	14700000	26100000	9760000	16200000	8140000	31700000	15500000
								1250	952	P47756|CAPZB_HUMAN	200	30	7	7	Carbamidomethylation	136000000	106000000	127000000	130000000	90900000	125000000	127000000	91400000	96900000	45000000	39400000	40900000	55200000	37200000	39900000	49200000	34600000	37200000	10500000	7050000	9700000	11300000	6470000	8510000	10800000	10100000	7880000	81300000	70900000	78900000	75300000	65300000	74400000	74800000
								1283	1550	P12004|PCNA_HUMAN	200	35	7	7	Carbamidomethylation	18600000	26700000	21200000	16200000	23400000	25600000	17400000	20200000	15800000	127000000	124000000	117000000	109000000	116000000	110000000	113000000	119000000	104000000	37100000	42000000	40300000	39100000	37000000	40100000	39900000	33600000	40300000	11800000	14400000	11500000	12200000	13400000	15400000	11000000
								1290	1052	P52907|CAZA1_HUMAN	200	30	5	5	Carbamidomethylation	109000000	112000000	115000000	108000000	104000000	113000000	106000000	105000000	117000000	47100000	43100000	45600000	50200000	46000000	53400000	42200000	43800000	43000000	10100000	10500000	10800000	9500000	10700000	9320000	9570000	10500000	9040000	82800000	83900000	88000000	83000000	78000000	88100000	81200000
								1294	1405	Q92989|CLP1_HUMAN	200	30	12	12	Carbamidomethylation	28100000	35800000	29400000	28500000	32600000	30000000	27900000	28700000	33200000	27800000	30500000	30100000	28300000	29200000	26800000	29800000	34200000	29900000	204000000	187000000	174000000	200000000	182000000	203000000	184000000	166000000	187000000	10800000	14200000	12700000	12400000	13000000	14300000	12400000
								1303	1237	P36957|ODO2_HUMAN	200	28	8	8	Deamidation (NQ)	30100000	27900000	35200000	33200000	33600000	38500000	30800000	25800000	35000000	45800000	45100000	48200000	47100000	33000000	47800000	46100000	39300000	45300000	12700000	20900000	17300000	11300000	10300000	15500000	10900000	14000000	11400000	15200000	11600000	19300000	16400000	17400000	19500000	15200000
								1319	1791	Q99755|PI51A_HUMAN	200	15	6	3	Carbamidomethylation	3840000	3670000	3980000	3650000	2370000	4350000	4570000	4640000	3810000	4640000	9840000	11700000	11300000	11800000	13700000	10400000	12600000	11600000	16800000	22000000	17200000	16400000	14800000	21400000	18000000	21400000	17200000	3840000	3670000	3980000	3650000	2370000	4350000	4570000
								1320	679	Q13426|XRCC4_HUMAN	200	14	4	4	Carbamidomethylation	33200000	31200000	31100000	27500000	27700000	32500000	21700000	22200000	25000000	5130000	6820000	7030000	4700000	5970000	6020000	5140000	5750000	5900000	2940000	4530000	5460000	5030000	4800000	5090000	4660000	5000000	5740000	28500000	23300000	25500000	22500000	21100000	26500000	17200000
								1330	697	P04899|GNAI2_HUMAN	200	37	10	6	Carbamidomethylation	33000000	31100000	28900000	33600000	28900000	26800000	30100000	29100000	27400000	26500000	34000000	32000000	34000000	34500000	33300000	30800000	31700000	30700000	9840000	8710000	6710000	8110000	7030000	8170000	6830000	4990000	6680000	24100000	21500000	20000000	22900000	21600000	18600000	19100000
								1345	4047	Q92889|XPF_HUMAN	200	8	5	5	Carbamidomethylation	3020000	2000000	3200000	2450000	3180000	4000000	3220000	3450000	3490000	4100000	4650000	5190000	4230000	5150000	5030000	3390000	4800000	4690000	8820000	10200000	11000000	8820000	9970000	9570000	9570000	10800000	10900000	2410000	1360000	2310000	1850000	1700000	2210000	2840000
								1354	1403	Q9H8G2|CAAP1_HUMAN	200	22	6	6	Carbamidomethylation; Deamidation (NQ)	8760000	7220000	8330000	9590000	6030000	9200000	5820000	5040000	7470000	8590000	7970000	8760000	7980000	7570000	9700000	9580000	7340000	8810000	48400000	39800000	35400000	37500000	35500000	34500000	39600000	39800000	36300000	4870000	4670000	5450000	5110000	4030000	5220000	3180000
								1357	1045	P15170|ERF3A_HUMAN	200	16	7	4	Carbamidomethylation	10200000	11000000	10400000	10200000	11800000	11000000	9130000	10200000	8850000	10200000	15400000	14100000	13000000	15600000	14300000	13800000	15500000	13000000	2820000	3260000	1880000	2920000	3900000	4150000	3630000	3570000	2470000	8870000	9940000	9220000	9030000	10600000	9560000	7790000
								1358	1058	Q96J01|THOC3_HUMAN	200	45	14	13	Carbamidomethylation	94300000	98400000	96000000	87600000	89700000	89700000	87000000	83600000	83800000	97800000	97100000	91500000	103000000	119000000	109000000	104000000	102000000	99100000	744000000	702000000	710000000	726000000	761000000	769000000	690000000	714000000	655000000	52900000	47300000	47000000	39000000	44500000	44600000	43900000
								1361	1529	O00422|SAP18_HUMAN	200	38	7	7	Carbamidomethylation; Deamidation (NQ)	108000000	118000000	97700000	101000000	116000000	109000000	100000000	104000000	96300000	40900000	48100000	34500000	40100000	44700000	44100000	42000000	42100000	43700000	162000000	139000000	149000000	164000000	175000000	157000000	159000000	164000000	158000000	81400000	78300000	64500000	69200000	73200000	75100000	69700000
								1370	2785	Q2TBE0|C19L2_HUMAN	200	14	9	9	Carbamidomethylation	2830000	7080000	4600000	5240000	6580000	5510000	4420000	6010000	4760000	5360000	7040000	8530000	6800000	7380000	8260000	5640000	7680000	5990000	14500000	15700000	15400000	12800000	13800000	16600000	12500000	13200000	15400000	848000	3280000	1620000	1830000	2750000	1820000	2950000
								1380	2036	P09543|CN37_HUMAN	200	12	4	4	Carbamidomethylation	4570000	5650000	5380000	3120000	4750000	4400000	4630000	5700000	4150000	5960000	10100000	8900000	7260000	10100000	8690000	7330000	11100000	6560000	1510000	2360000	1490000	1340000	2680000	1700000	1260000	2100000	1860000	4570000	4360000	4730000	3120000	3680000	3480000	4630000
								1382	993	O43159|RRP8_HUMAN	200	20	6	6	Carbamidomethylation	38600000	38100000	42100000	38300000	39900000	39500000	39900000	45300000	39900000	26800000	37600000	35700000	36000000	36300000	35000000	32500000	38300000	36700000	8210000	10600000	10300000	9980000	10700000	10900000	10400000	9970000	10200000	27800000	26200000	30000000	28000000	28000000	27900000	27400000
								1387	1178	P27105|STOM_HUMAN	200	30	6	6	Carbamidomethylation	28000000	28600000	36000000	30100000	28400000	36300000	29700000	32700000	37500000	38100000	35300000	39300000	35200000	40500000	46200000	34000000	37800000	27900000	12100000	12000000	12400000	8740000	12000000	14600000	10600000	12200000	11300000	23400000	23200000	27300000	25500000	23200000	26600000	24600000
								1388	1732	Q16555|DPYL2_HUMAN	200	15	6	5	Carbamidomethylation; Deamidation (NQ)	12500000	11800000	17100000	13800000	12300000	16400000	9860000	12800000	13800000	12600000	16800000	19400000	13200000	16500000	18800000	13100000	17500000	19300000	3470000	5270000	5670000	3890000	5390000	5280000	3710000	4690000	4740000	10900000	9900000	15300000	12300000	10300000	14600000	7930000
								1389	915	Q16630|CPSF6_HUMAN	200	21	9	9	Carbamidomethylation	314000000	313000000	303000000	336000000	317000000	309000000	337000000	334000000	313000000	117000000	125000000	128000000	131000000	124000000	119000000	122000000	116000000	114000000	38500000	44800000	41600000	36100000	35400000	39100000	35500000	35800000	37300000	154000000	169000000	165000000	165000000	167000000	177000000	157000000
								1390	1173	P78549|NTH_HUMAN	200	46	8	8	Carbamidomethylation	43300000	40400000	58800000	52600000	51100000	61800000	52500000	65800000	63700000	73300000	82200000	91300000	66600000	102000000	101000000	97600000	99100000	97300000	17900000	21900000	22400000	20400000	29800000	27400000	17900000	27200000	26000000	23300000	19500000	26600000	24500000	23000000	30600000	29300000
								1398	923	Q01167|FOXK2_HUMAN	200	8	3	3		9680000	10600000	13300000	8720000	9040000	12800000	10900000	11400000	14100000	1300000	2590000	3530000	1210000	2700000	3290000	1660000	2800000	2680000	5140000	6050000	6630000	3920000	5370000	5090000	3750000	5550000	5210000	9680000	10600000	13300000	8720000	9040000	12800000	10900000
								1399	931	Q13425|SNTB2_HUMAN	200	21	8	8	Carbamidomethylation; Deamidation (NQ)	12600000	15500000	13500000	12200000	11100000	12400000	14200000	12500000	13900000	12200000	21700000	18000000	17600000	15900000	19300000	17500000	19000000	16700000	4630000	3370000	2970000	4190000	4940000	3650000	3470000	5350000	3960000	7500000	7570000	6840000	6680000	4240000	6810000	7870000
								1400	963	O15160|RPAC1_HUMAN	200	42	11	11	Carbamidomethylation	69400000	82800000	82000000	67700000	82400000	86600000	68400000	80600000	85100000	29900000	31200000	32600000	26500000	34000000	30800000	34700000	26300000	34100000	193000000	197000000	205000000	179000000	190000000	209000000	183000000	189000000	212000000	35200000	35900000	39400000	37500000	38700000	42400000	35500000
								1401	964	Q96D46|NMD3_HUMAN	200	13	4	4	Carbamidomethylation	8820000	8240000	9860000	8970000	9570000	8480000	9510000	10100000	10900000	7690000	7260000	8120000	6850000	7440000	8590000	7520000	7210000	5740000	1670000	2350000	2020000	672000	2750000	2330000	1540000	1960000	1490000	8140000	7150000	8530000	8000000	8000000	7120000	8670000
								1411	785	Q9BW71|HIRP3_HUMAN	200	6	3	3		38100000	47700000	48900000	38800000	45600000	42000000	30700000	37900000	35600000	3870000	7400000	6320000	5830000	7110000	6930000	5390000	6050000	6580000	2160000	3460000	2900000	1800000	2360000	2430000	2110000	2700000	2330000	38100000	47700000	48900000	38800000	45600000	42000000	30700000
								1422	1345	Q71SY5|MED25_HUMAN	200	12	6	6		16800000	16700000	15800000	17600000	17300000	17600000	18700000	16100000	18700000	4260000	5520000	5750000	7390000	7610000	6490000	8320000	7110000	4990000	33200000	33200000	30800000	35500000	32000000	32200000	34400000	30800000	30300000	13200000	12700000	12000000	13800000	12800000	12800000	14500000
								1436	1275	Q96G25|MED8_HUMAN	200	19	3	3		14100000	17800000	14900000	15400000	21300000	18700000	14000000	15100000	16600000	3820000	4490000	5270000	4130000	4500000	4790000	4410000	4880000	4240000	25300000	25100000	26100000	23500000	24300000	27000000	21400000	22100000	24900000	14100000	17800000	14900000	15400000	21300000	18700000	14000000
								1448	1360	P62906|RL10A_HUMAN	200	41	10	10	Carbamidomethylation; Oxidation (M)	522000000	641000000	540000000	560000000	617000000	574000000	636000000	644000000	642000000	827000000	795000000	834000000	831000000	832000000	843000000	828000000	869000000	859000000	119000000	117000000	115000000	117000000	118000000	133000000	121000000	119000000	127000000	314000000	339000000	308000000	323000000	338000000	322000000	347000000
								1495	3347	Q9GZR1|SENP6_HUMAN	200	6	4	4	Carbamidomethylation	1600000	2820000	2610000	1550000	2290000	2480000	2370000	3510000	3410000	1720000	3060000	2530000	3520000	3780000	3290000	3420000	3570000	3640000	9560000	8350000	9620000	8300000	9700000	8860000	7680000	8560000	8560000	1050000	2440000	2110000	1420000	2290000	2190000	1780000
								1503	1098	Q08499|PDE4D_HUMAN	200	12	6	6	Carbamidomethylation	9790000	5490000	8210000	9190000	6890000	9060000	7910000	4300000	7300000	12500000	9570000	11500000	7700000	10300000	10800000	7880000	10400000	10300000	4060000	4500000	5220000	3660000	4760000	3660000	1960000	2690000	4060000	4910000	3980000	5940000	4780000	5540000	6710000	3840000
								1518	1537	Q93050|VPP1_HUMAN	200	7	5	4	Carbamidomethylation	7440000	8090000	4780000	7220000	6850000	7590000	8910000	6650000	7770000	17300000	15000000	14500000	17000000	15300000	15600000	14200000	15700000	13600000	3340000	4700000	4240000	4560000	4710000	4470000	3860000	4840000	4400000	6610000	6930000	3720000	6270000	5730000	6070000	7960000
								1521	1034	Q9HBM6|TAF9B_HUMAN	200	36	8	3		10600000	10700000	10500000	10900000	11100000	11500000	12300000	12700000	14200000	8500000	7810000	6680000	7680000	7590000	7250000	6990000	6980000	6390000	24600000	25700000	26100000	22800000	21500000	22600000	23300000	21900000	21700000	10600000	10700000	10500000	10900000	11100000	11500000	12300000
								1523	1998	P48047|ATPO_HUMAN	200	20	3	3	Deamidation (NQ)	6620000	8400000	7280000	7330000	8350000	9380000	8060000	9330000	11200000	17500000	17000000	18700000	17600000	22000000	21900000	19600000	19600000	21900000	4540000	4300000	5000000	2790000	3860000	4230000	3330000	4260000	4080000	6620000	7900000	6430000	7330000	7660000	8300000	8060000
								1531	1446	Q99933|BAG1_HUMAN	200	19	4	4	Carbamidomethylation	20800000	23400000	22700000	21500000	25800000	21000000	16700000	22700000	21000000	10000000	10400000	10700000	1870000	10700000	8790000	9480000	10500000	9920000	30600000	35900000	36100000	24400000	34300000	29400000	25100000	35500000	39100000	19000000	21900000	21100000	19900000	24400000	19400000	15100000
								1536	1062	Q06830|PRDX1_HUMAN	200	52	9	7	Carbamidomethylation	33700000	30500000	33600000	24700000	31200000	33100000	28800000	29100000	29600000	44400000	49300000	51600000	51900000	52700000	50600000	50500000	51600000	46500000	15900000	18900000	14200000	17000000	14800000	17700000	14600000	13300000	14700000	21800000	20400000	23900000	15400000	21100000	23100000	19100000
								1537	1392	Q9Y512|SAM50_HUMAN	200	8	3	3	Carbamidomethylation	6500000	7080000	6030000	6540000	6530000	7620000	5180000	4320000	7010000	9140000	8900000	10900000	6360000	10100000	10600000	10100000	10100000	9950000	3010000	2160000	3060000	835000	3280000	3420000	2010000	2600000	2150000	6500000	7080000	6030000	6540000	6530000	7620000	5180000
								1547	1356	Q96QR8|PURB_HUMAN	200	30	7	7	Carbamidomethylation	51400000	42500000	46300000	57700000	46900000	50600000	52500000	44700000	46900000	49500000	53500000	59000000	51400000	51200000	48500000	63900000	55100000	49300000	12000000	14500000	13400000	19900000	15800000	14200000	18300000	16000000	14400000	26900000	26300000	26800000	31800000	27700000	31000000	30000000
								1548	1490	O75396|SC22B_HUMAN	200	41	7	7		44900000	52600000	53200000	58000000	56600000	64400000	44300000	50500000	55900000	95400000	105000000	104000000	95800000	111000000	116000000	97300000	117000000	131000000	16000000	21700000	20100000	23600000	28200000	27800000	22200000	25100000	22700000	24500000	34300000	29200000	30900000	35200000	34000000	30800000
								1551	978	Q9UNQ2|DIM1_HUMAN	200	41	9	9	Carbamidomethylation	27400000	32900000	29100000	28200000	33600000	33200000	33100000	36200000	36600000	43200000	41800000	41300000	38600000	40100000	39800000	37700000	39700000	36700000	12400000	11500000	11100000	14200000	12900000	12900000	13200000	11600000	12800000	13800000	16200000	14600000	16100000	17700000	17100000	16400000
								1553	1247	Q00325|MPCP_HUMAN	200	16	5	5	Carbamidomethylation; Deamidation (NQ)	15400000	18000000	16500000	17000000	20900000	20400000	18100000	18800000	19300000	38300000	39500000	39000000	37000000	40400000	38700000	35000000	43700000	41700000	7990000	8290000	7830000	10100000	10800000	10100000	6810000	7030000	7760000	11700000	14600000	12900000	13500000	17200000	15800000	15100000
								1561	1404	Q9Y4F1|FARP1_HUMAN	200	4	3	3		1710000	2570000	2150000	2500000	2940000	3690000	2650000	2940000	2670000	3680000	3660000	3070000	3110000	4570000	3160000	3890000	4300000	2510000	671000	731000	862000	1640000	1040000	834000	736000	754000	651000	1710000	2570000	2150000	2500000	2940000	3690000	2650000
								1568	1664	Q5F1R6|DJC21_HUMAN	200	7	3	3		3060000	3300000	2780000	3330000	2830000	3220000	3420000	2940000	4780000	3530000	5410000	3680000	5960000	4550000	5660000	6230000	4960000	5050000	799000	892000	1230000	1220000	2160000	2050000	1660000	1330000	1690000	3060000	3300000	2780000	3330000	2830000	3220000	3420000
								1569	1000	Q14739|LBR_HUMAN	200	8	4	4		18300000	20800000	18700000	17500000	20800000	19000000	19300000	21600000	23600000	24900000	32000000	32000000	25900000	31800000	33600000	29900000	31900000	31100000	8310000	7650000	9410000	7570000	9960000	9030000	6480000	9390000	8890000	17000000	20800000	18400000	17500000	20500000	18200000	19300000
								1579	1856	P04181|OAT_HUMAN	200	11	4	4	Carbamidomethylation	1540000	2390000	1090000	2330000	2500000	1910000	1720000	2650000	1510000	3840000	7910000	7290000	7960000	8730000	8080000	8110000	8620000	8890000	7570000	7130000	7540000	6410000	6320000	6590000	7200000	6010000	7240000	1080000	2110000	779000	1880000	2220000	1590000	1380000
								1588	1542	O43813|LANC1_HUMAN	200	15	5	5	Carbamidomethylation	15800000	17500000	17300000	19800000	17900000	17600000	17600000	19500000	18900000	18900000	26500000	28500000	28100000	29400000	29500000	27700000	28000000	29300000	6970000	6770000	7040000	7220000	7480000	7730000	6460000	6110000	6200000	11200000	11400000	11400000	13600000	12300000	12300000	12000000
								1598	1579	Q9UJX5|APC4_HUMAN	200	8	5	5	Carbamidomethylation	4050000	6260000	5510000	7860000	5710000	6370000	5440000	5940000	5080000	856000	2210000	2380000	1820000	3120000	3100000	1210000	2600000	3210000	5770000	7210000	8140000	7100000	9910000	9750000	6310000	8190000	8690000	2980000	5020000	3900000	6540000	4910000	5160000	3640000
								1600	1707	Q02978|M2OM_HUMAN	200	18	5	5		4110000	3980000	3970000	4340000	4630000	3750000	6110000	5750000	4350000	12400000	11200000	10400000	13900000	13400000	13800000	12200000	12000000	11700000	1880000	2390000	2310000	3340000	2700000	2750000	2690000	1750000	2190000	2760000	2620000	2850000	2790000	3190000	3550000	4540000
								1607	2077	Q9NVH1|DJC11_HUMAN	200	16	6	6	Carbamidomethylation	5210000	7110000	6300000	6460000	7140000	7490000	3640000	7450000	8290000	6560000	11500000	10600000	8490000	12600000	12500000	11300000	14400000	9720000	2020000	3270000	2760000	3140000	3920000	2920000	3370000	3090000	2260000	4210000	4740000	4930000	5260000	4850000	6270000	3310000
								1613	1583	Q13112|CAF1B_HUMAN	200	22	6	6	Carbamidomethylation	13800000	12400000	12900000	13800000	11600000	14000000	15600000	13100000	14300000	7030000	6210000	4780000	7990000	4690000	4740000	7650000	7220000	5450000	25000000	23900000	24000000	28600000	24300000	23600000	27800000	24900000	27200000	10300000	8960000	9780000	9790000	8680000	10000000	11900000
								1622	1254	Q9NQ29|LUC7L_HUMAN	200	22	8	3	Carbamidomethylation; Deamidation (NQ)	22800000	26100000	25000000	24200000	28200000	25900000	24200000	28000000	23700000	22400000	25900000	24800000	25700000	28100000	28800000	24100000	29200000	29000000	6230000	6610000	5970000	4620000	6300000	6630000	6570000	7790000	6800000	22800000	26100000	25000000	24200000	28200000	25900000	24200000
								1623	1623	Q9Y2U8|MAN1_HUMAN	200	6	4	4	Carbamidomethylation	4470000	4110000	4310000	5350000	4280000	3990000	5120000	4930000	4790000	5500000	7610000	7900000	9290000	7390000	8680000	8600000	8400000	7850000	1320000	1740000	1570000	1060000	2370000	2020000	1430000	2040000	2470000	3730000	3040000	3670000	4520000	3300000	3180000	4380000
								1641	1183	Q96C36|P5CR2_HUMAN	200	36	10	8	Carbamidomethylation	30700000	34200000	29700000	32500000	37400000	34800000	30500000	31600000	34100000	16900000	26100000	25000000	32500000	29600000	29900000	27200000	28100000	28500000	10200000	11200000	10400000	10500000	12200000	12600000	11900000	10800000	11400000	16600000	18700000	16600000	18400000	20300000	19300000	16600000
								1644	1325	P00387|NB5R3_HUMAN	200	29	5	5		22400000	21900000	19800000	24900000	27600000	25500000	24000000	26800000	26300000	61900000	58600000	54700000	61400000	58700000	56700000	57400000	61800000	54700000	6660000	7640000	7180000	7480000	7510000	8410000	6940000	6740000	7280000	16700000	16000000	15200000	18300000	20300000	19400000	17200000
								1659	1181	P61160|ARP2_HUMAN	200	13	4	4	Carbamidomethylation	29100000	25500000	16800000	28600000	26400000	18400000	28800000	24900000	29000000	18800000	22700000	13800000	24900000	21800000	14800000	22800000	21700000	20400000	5140000	4430000	5690000	5090000	3390000	6290000	3890000	2880000	5540000	24100000	21700000	12200000	23800000	22500000	15100000	24700000
								1664	1862	P16070|CD44_HUMAN	200	7	4	4	Carbamidomethylation; Deamidation (NQ)	56900000	62500000	57200000	56800000	62400000	59400000	54800000	61000000	59400000	32900000	47700000	48800000	44900000	46700000	48500000	40700000	49200000	45500000	8470000	11700000	9940000	6910000	9970000	10900000	8490000	9340000	9570000	43900000	54100000	46100000	44000000	52000000	46500000	41500000
								1666	1101	P62258|1433E_HUMAN	200	27	6	5	Carbamidomethylation	36300000	42400000	45600000	33100000	54900000	49000000	27300000	35500000	34800000	28800000	23800000	31400000	34600000	37400000	36700000	32100000	40100000	35800000	9080000	10600000	10100000	9110000	11900000	9690000	8400000	9770000	10900000	32200000	37300000	39700000	32400000	49000000	43200000	24300000
								1669	1564	O00629|IMA3_HUMAN	200	18	4	3	Carbamidomethylation	15100000	14400000	17100000	16500000	18600000	21000000	7810000	7360000	19100000	8140000	11800000	21100000	9230000	15500000	16100000	12100000	16700000	15900000	3170000	3580000	3790000	4920000	5240000	3640000	3140000	5650000	4850000	15100000	14400000	17100000	16500000	18600000	21000000	7810000
								1674	2600	Q86T24|KAISO_HUMAN	200	6	3	3		773000	1680000	1580000	1020000	1240000	1600000	1260000	1690000	1630000	2080000	2910000	2830000	2110000	2850000	2800000	2430000	2670000	2400000	3860000	5440000	4960000	3520000	4940000	4080000	3730000	4650000	4530000	773000	1680000	1580000	1020000	1240000	1600000	1260000
								1679	1645	P24941|CDK2_HUMAN	200	31	6	4	Carbamidomethylation	7660000	9320000	7450000	8250000	8880000	9830000	5320000	8400000	9510000	10100000	12000000	12400000	12300000	11500000	12100000	8910000	12300000	11400000	2810000	4020000	3620000	2350000	3490000	3230000	3080000	2780000	2610000	6480000	8140000	6200000	7240000	7540000	8250000	4160000
								1682	1952	Q9P013|CWC15_HUMAN	200	18	4	4		17100000	15200000	14600000	15600000	14300000	16100000	12000000	12700000	11700000	7530000	7900000	8010000	4500000	7140000	6420000	9860000	7490000	5700000	50400000	54900000	56200000	53500000	51100000	50900000	49100000	46700000	54200000	15400000	13600000	12700000	14100000	12700000	14500000	12000000
								1688	1246	Q9Y314|NOSIP_HUMAN	200	51	9	9	Carbamidomethylation	13700000	16400000	12400000	15000000	13300000	11300000	14900000	12100000	11900000	26400000	24400000	23000000	21100000	19700000	18000000	25900000	22400000	17500000	64100000	57600000	57200000	62000000	51700000	58100000	57400000	51800000	52800000	7470000	7520000	7030000	7840000	4970000	6320000	7740000
								1693	1487	Q9H944|MED20_HUMAN	200	41	6	6	Carbamidomethylation	38800000	32200000	32100000	37400000	35000000	35000000	26000000	31600000	30700000	6790000	10700000	11300000	10100000	10400000	11900000	10900000	10400000	10500000	52700000	52400000	45800000	46900000	53600000	50500000	47000000	49800000	45400000	26100000	19200000	19500000	23900000	17800000	19700000	20700000
								1737	2054	Q9UJZ1|STML2_HUMAN	200	14	3	3		4350000	3780000	6790000	3980000	3430000	6690000	3890000	5040000	5990000	7060000	9430000	11900000	6850000	10100000	12600000	7810000	9600000	11400000	1290000	2650000	2370000	1480000	1590000	1930000	1280000	2590000	1660000	4350000	3780000	6790000	3980000	3430000	6690000	3890000
								1741	1712	Q99623|PHB2_HUMAN	200	26	6	6		12800000	13200000	12400000	12900000	15000000	15500000	10600000	14200000	14300000	21200000	25500000	29200000	25100000	28800000	27600000	28000000	30300000	26800000	10000000	8690000	8960000	6620000	7510000	8020000	6200000	7140000	7620000	9840000	9130000	8840000	9800000	10400000	10400000	8040000
								1752	2252	P17812|PYRG1_HUMAN	200	10	4	4	Carbamidomethylation	3410000	3980000	3610000	4550000	4350000	4570000	3010000	3420000	3710000	5890000	5970000	6110000	6520000	7660000	7010000	7750000	7290000	7240000	967000	2080000	2150000	1420000	1830000	1470000	884000	1260000	1980000	3130000	3470000	3110000	3820000	3850000	3830000	2680000
								1760	1696	Q9Y3F4|STRAP_HUMAN	200	28	6	6	Carbamidomethylation	13500000	14700000	13300000	14300000	14200000	9690000	10100000	12400000	10500000	11900000	16500000	18300000	16000000	16800000	17400000	17100000	16900000	13700000	7800000	7310000	5690000	5680000	4770000	4970000	3760000	4970000	4970000	8920000	8810000	8600000	9090000	9060000	4980000	5450000
								1770	1306	P35613|BASI_HUMAN	200	31	7	7	Carbamidomethylation; Oxidation (M)	121000000	102000000	117000000	121000000	96400000	111000000	111000000	90600000	99000000	126000000	120000000	134000000	130000000	118000000	129000000	130000000	112000000	120000000	37100000	33100000	32100000	31300000	35000000	32500000	29100000	30200000	26800000	78000000	62800000	71700000	80100000	63500000	70200000	73200000
								1797	2089	Q13155|AIMP2_HUMAN	200	30	7	7	Carbamidomethylation	15700000	19100000	22000000	14100000	22100000	24200000	13400000	20500000	22000000	33800000	42100000	45100000	27900000	50500000	51300000	38500000	49300000	46800000	69900000	94200000	85400000	69000000	102000000	90200000	64600000	92300000	92600000	9340000	12800000	14100000	8770000	15800000	15500000	9330000
								1798	832	P62495|ERF1_HUMAN	200	16	5	5	Carbamidomethylation	17700000	23400000	21500000	21100000	23400000	22000000	20100000	22500000	19600000	7490000	10400000	9240000	7290000	10300000	9160000	8070000	9560000	10300000	3400000	5680000	4200000	3160000	4940000	4490000	2640000	3180000	3410000	12600000	16300000	14100000	14300000	16000000	14700000	14100000
								1807	3474	Q96H55|MYO19_HUMAN	200	5	3	3	Carbamidomethylation	1630000	2170000	2470000	2080000	2360000	2920000	1820000	2390000	2470000	2740000	2540000	2670000	2280000	3910000	3440000	3270000	3660000	3050000	678000	785000	358000	742000	1320000	1000000	724000	981000	1050000	1630000	2170000	2470000	2080000	2360000	2920000	1820000
								1809	1241	Q9ULR0|ISY1_HUMAN	200	21	4	4	Carbamidomethylation; Deamidation (NQ)	28600000	29000000	19600000	24000000	21000000	23600000	17900000	17600000	19600000	9330000	10900000	4530000	7330000	5020000	7590000	9470000	8770000	4560000	13000000	9450000	9610000	16900000	8730000	9060000	15200000	9160000	18400000	22600000	21500000	19400000	24000000	20700000	23200000	17900000
								1823	1562	Q9Y448|SKAP_HUMAN	200	13	3	3		3610000	2190000	2580000	2940000	2200000	2820000	1060000	1770000	1610000	1050000	2840000	3070000	1560000	2840000	2820000	2090000	2730000	3080000	10200000	7760000	7840000	7740000	8720000	7140000	6860000	6320000	5240000	3610000	2190000	2580000	2940000	2200000	2820000	1060000
								1829	6512	Q13144|EI2BE_HUMAN	200	5	3	3	Carbamidomethylation	1840000	1500000	2150000	996000	1210000	1000000	1270000	2060000	1760000	1500000	2540000	2890000	2500000	2300000	2560000	1930000	1950000	2430000	8820000	9460000	7910000	8210000	9340000	8020000	8020000	8930000	7650000	1840000	1500000	2150000	996000	1210000	1000000	1270000
								1832	1294	Q9H7B2|RPF2_HUMAN	200	11	3	3		12600000	14100000	14600000	13600000	16000000	15700000	15100000	17400000	17400000	12700000	16400000	16300000	14700000	18400000	17100000	12600000	16400000	15200000	1320000	1700000	2480000	45100	1970000	1600000	1170000	2410000	2510000	12600000	14100000	14600000	13600000	16000000	15700000	15100000
								1836	1683	Q9Y2P8|RCL1_HUMAN	200	14	5	5		9920000	11600000	9700000	12100000	13100000	12400000	11900000	13500000	13100000	9390000	13400000	11800000	11200000	11900000	11400000	11500000	12900000	10200000	4320000	5050000	3760000	3910000	3360000	4080000	4160000	3370000	4420000	6810000	7310000	6750000	8460000	9260000	9260000	8220000
								1839	1180	P62826|RAN_HUMAN	200	40	8	8	Carbamidomethylation	336000000	331000000	333000000	338000000	320000000	334000000	343000000	341000000	332000000	254000000	267000000	233000000	287000000	290000000	285000000	271000000	293000000	282000000	85200000	90600000	86500000	85700000	90000000	94300000	91600000	103000000	112000000	163000000	169000000	154000000	165000000	167000000	168000000	181000000
								1881	2927	Q9UL54|TAOK2_HUMAN	200	5	5	4	Carbamidomethylation	2480000	3260000	2340000	3370000	3790000	2920000	3830000	2840000	3220000	2200000	3400000	2700000	3200000	2880000	2760000	3090000	2520000	2510000	13000000	13300000	12100000	9520000	8950000	9480000	11100000	10100000	11300000	2010000	2560000	1830000	2820000	2970000	2160000	3150000
								1882	1982	Q9H0G5|NSRP1_HUMAN	200	7	3	3		5770000	4340000	6310000	4600000	3550000	3970000	5450000	4240000	4710000	0	4650000	2860000	3530000	3420000	3570000	2030000	2500000	3250000	7480000	8430000	8090000	8350000	8910000	24500000	8190000	8990000	7440000	5770000	4340000	6310000	4600000	3550000	3970000	5450000
								1890	1626	Q9Y277|VDAC3_HUMAN	200	19	5	5		40500000	38400000	40600000	38500000	37700000	42100000	34500000	40900000	48000000	67800000	69300000	69000000	73300000	73900000	74700000	68400000	69300000	70000000	14000000	19400000	18900000	16900000	18900000	19100000	16300000	18900000	18900000	31900000	29800000	33400000	29900000	29300000	33600000	24300000
								1895	1334	P51149|RAB7A_HUMAN	200	35	5	5	Carbamidomethylation	9150000	10500000	9650000	9310000	10200000	11300000	9800000	9780000	13300000	20500000	20700000	23400000	19200000	23900000	25500000	18000000	23200000	22500000	1470000	3470000	2670000	2700000	2770000	3420000	2140000	2740000	2490000	6240000	6800000	6650000	6320000	6600000	7520000	6950000
								1897	1444	Q13601|KRR1_HUMAN	200	13	3	3		9020000	7730000	8930000	8600000	8290000	8750000	8900000	9580000	10400000	9730000	9670000	9460000	10200000	11100000	11600000	9860000	9300000	8640000	2800000	3650000	1980000	2710000	1850000	2660000	3040000	3730000	2270000	9020000	7730000	8930000	8600000	8290000	8750000	8900000
								1901	9554	O95067|CCNB2_HUMAN	200	16	5	5		1560000	2900000	2560000	2920000	4180000	2150000	2550000	3480000	2940000	5280000	5500000	5390000	6590000	7610000	8320000	7370000	9420000	7900000	7620000	8790000	8590000	7390000	8610000	8510000	5820000	8260000	7400000	1160000	1610000	1370000	2230000	2230000	1700000	1940000
								1928	2164	Q9GZY8|MFF_HUMAN	200	37	6	6	Carbamidomethylation	27000000	19200000	18500000	28800000	21600000	31600000	20900000	21400000	29200000	47400000	23400000	37000000	44600000	29700000	39200000	33800000	30200000	25900000	10000000	8640000	9160000	14300000	8620000	7930000	9410000	7680000	9610000	23500000	15000000	14600000	25100000	17400000	27200000	16500000
								1935	1481	Q16527|CSRP2_HUMAN	200	63	11	11	Carbamidomethylation	45300000	34900000	29500000	40900000	26100000	27500000	48400000	30500000	23600000	112000000	108000000	112000000	145000000	100000000	111000000	134000000	89200000	120000000	182000000	113000000	106000000	165000000	122000000	121000000	171000000	121000000	120000000	26700000	20900000	12400000	23400000	14100000	12200000	29500000
								1937	1852	Q8WV22|NSE1_HUMAN	200	18	3	3		6160000	6210000	6420000	6460000	6870000	7910000	6710000	4910000	8590000	1490000	3040000	2390000	2560000	3390000	2740000	2270000	2940000	2380000	11100000	16900000	16000000	13800000	16800000	14400000	13400000	15500000	13800000	6160000	6210000	6420000	6460000	6870000	7910000	6710000
								1951	2360	Q13227|GPS2_HUMAN	200	9	3	3		7950000	4850000	5800000	8280000	8850000	5020000	10100000	6600000	10500000	8100000	8310000	347000000	13100000	9760000	10700000	14800000	18300000	10300000	18100000	13400000	21500000	16900000	14500000	384000000	11800000	21500000	19800000	7950000	4850000	5800000	8280000	8850000	5020000	10100000
								1970	2283	Q8NEM7|SP20H_HUMAN	200	10	6	6	Carbamidomethylation	8960000	9650000	8630000	7880000	7600000	9200000	8700000	8450000	10200000	8210000	9780000	12000000	10300000	11000000	12000000	11500000	11600000	11300000	32100000	29900000	27300000	27500000	27500000	26600000	27800000	31500000	30900000	5500000	5690000	5700000	4470000	5030000	5820000	4440000
								1998	1688	Q96EY4|TMA16_HUMAN	200	32	8	8	Carbamidomethylation	68200000	69000000	67200000	61800000	64300000	64800000	58800000	62100000	64500000	105000000	94000000	101000000	90100000	93200000	95700000	94600000	96200000	95400000	20000000	16500000	18300000	15700000	19800000	20100000	16700000	18900000	19100000	44600000	44000000	43300000	40600000	39100000	39600000	41300000
								2021	1646	Q9NWB6|ARGL1_HUMAN	200	16	5	5		42700000	35800000	35300000	34600000	22700000	18900000	32000000	19900000	19200000	27400000	29000000	34800000	19900000	21600000	15700000	24900000	18700000	19100000	84300000	97700000	110000000	65800000	58300000	53100000	70000000	64200000	50300000	31700000	27100000	26600000	28800000	18400000	17100000	28600000
								2022	1710	O60762|DPM1_HUMAN	200	12	3	3		3940000	4710000	3970000	3450000	5490000	4160000	3550000	5470000	4850000	5680000	9460000	8450000	9170000	9840000	9320000	8130000	7400000	9460000	1740000	1900000	2210000	1660000	1810000	1870000	1130000	1060000	1360000	3940000	4710000	3970000	3450000	5490000	4160000	3550000
								2025	1877	P20674|COX5A_HUMAN	200	28	4	4		39600000	36500000	38300000	40000000	37200000	41100000	26500000	24300000	26600000	34600000	38300000	43200000	42900000	43200000	46200000	42200000	47600000	41900000	10800000	10100000	8860000	10700000	11000000	10400000	9840000	10100000	9790000	31100000	29200000	30700000	33100000	31100000	34400000	19800000
								2027	2058	Q7Z7K6|CENPV_HUMAN	200	13	3	3		7380000	7410000	8600000	7690000	7540000	6920000	8280000	8430000	9150000	10800000	13000000	15000000	12500000	13400000	13900000	12900000	11100000	10100000	2770000	2800000	2880000	3220000	3250000	2590000	3460000	3270000	4130000	7380000	7410000	8600000	7690000	7540000	6920000	8280000
								2030	2757	O43324|MCA3_HUMAN	200	25	3	3	Deamidation (NQ)	5430000	8320000	6940000	5150000	7250000	9280000	7370000	5460000	7510000	4920000	15100000	17200000	7960000	17000000	15900000	12900000	14800000	14600000	21500000	31800000	32800000	18900000	33900000	30000000	17700000	32300000	31500000	5330000	6440000	4990000	5150000	4630000	6650000	7370000
								2040	1993	Q9BVK6|TMED9_HUMAN	200	22	5	4	Carbamidomethylation	15500000	12400000	11700000	18000000	13400000	14700000	17600000	12800000	13500000	42400000	32300000	21200000	36900000	25200000	23900000	33800000	23300000	21600000	7040000	4580000	4250000	6200000	7090000	6000000	6920000	4080000	3980000	13900000	8590000	8160000	15800000	9340000	9690000	13500000
								2043	1346	Q9BUH6|PAXX_HUMAN	200	41	7	7	Carbamidomethylation	80900000	88600000	84200000	75800000	68600000	65900000	60100000	59700000	57200000	34700000	45000000	43100000	35800000	38200000	33900000	31600000	33500000	35500000	23300000	24700000	17800000	23500000	20300000	22400000	25000000	19100000	18800000	49400000	53600000	47100000	44800000	41600000	32600000	35500000
								2045	1867	P49755|TMEDA_HUMAN	200	22	4	4	Oxidation (M)	54100000	55700000	54900000	56300000	58800000	61500000	57600000	57600000	57700000	113000000	121000000	119000000	113000000	116000000	115000000	107000000	117000000	111000000	27600000	34500000	30400000	31600000	32900000	35100000	33000000	30100000	33400000	42100000	44300000	46900000	42200000	43100000	49000000	47200000
								2059	1192	P37802|TAGL2_HUMAN	200	45	6	6	Carbamidomethylation	13900000	20300000	20600000	13000000	21900000	21000000	10200000	15600000	17500000	12000000	21300000	21700000	10300000	22800000	21900000	20200000	23400000	20200000	4070000	6610000	6670000	3390000	6940000	6080000	2820000	6790000	5580000	9340000	15000000	14000000	9280000	15700000	14800000	7720000
								2097	1469	Q9UHR5|S30BP_HUMAN	200	24	5	5	Carbamidomethylation	32900000	43200000	33500000	34800000	38200000	34900000	25500000	26200000	26400000	8480000	7260000	7530000	5000000	6950000	5460000	6170000	6760000	6290000	21400000	21300000	21000000	18900000	21200000	19500000	17600000	20700000	20000000	23900000	31100000	27700000	23600000	27800000	28000000	17200000
								2111	1603	P24539|AT5F1_HUMAN	200	20	4	4		10200000	5080000	7050000	8400000	6270000	7530000	8260000	6060000	7400000	14000000	15000000	16800000	20100000	14600000	13600000	19600000	16700000	15600000	2820000	3370000	6220000	5790000	4810000	5210000	6400000	5030000	5130000	8740000	5040000	7050000	7240000	6270000	7530000	8260000
								2115	1415	Q9NX70|MED29_HUMAN	200	46	6	6	Carbamidomethylation; Deamidation (NQ)	62400000	67600000	62900000	58500000	59400000	59700000	51500000	47900000	49400000	14600000	17500000	19200000	19500000	16500000	21100000	16400000	16700000	17800000	93700000	91600000	94200000	99900000	81500000	84100000	98900000	93800000	83700000	41400000	47500000	43400000	38900000	41000000	41900000	31800000
								2128	1702	P24534|EF1B_HUMAN	200	42	7	7	Carbamidomethylation	31300000	31500000	46800000	32000000	26300000	45200000	23400000	20200000	23700000	90600000	84800000	106000000	63400000	77300000	76900000	83700000	83400000	74100000	198000000	204000000	216000000	184000000	219000000	214000000	184000000	210000000	220000000	20600000	20000000	18000000	19900000	14700000	17600000	13700000
								2137	1491	O14593|RFXK_HUMAN	200	27	4	4		9960000	19700000	14800000	10600000	20400000	11800000	11800000	14000000	10800000	3700000	3480000	3250000	3230000	4610000	3380000	3030000	5780000	2980000	6120000	6480000	4910000	5730000	4730000	4940000	5080000	5900000	7190000	8650000	18300000	13300000	9320000	19200000	10700000	11200000
								2141	1977	P18846|ATF1_HUMAN	200	15	4	3		113000000	81200000	93900000	115000000	92900000	119000000	89300000	74900000	84800000	23900000	17600000	28400000	19900000	30600000	25200000	19900000	21300000	28900000	84900000	75900000	75700000	81300000	63100000	67000000	75600000	63300000	72500000	87100000	70500000	74700000	97800000	78800000	102000000	77900000
								2178	1824	Q03111|ENL_HUMAN	200	12	5	5	Carbamidomethylation	14800000	14800000	14600000	16800000	16200000	17600000	18100000	16600000	18700000	11100000	13300000	12800000	13200000	13900000	13000000	13600000	14200000	15400000	76700000	70900000	69100000	68200000	67900000	73000000	70400000	67000000	75000000	12400000	11100000	12500000	13700000	12400000	13900000	14500000
								2180	1744	O75940|SPF30_HUMAN	200	29	4	4	Carbamidomethylation	27700000	19600000	24500000	26500000	47100000	24700000	21900000	19600000	20900000	5280000	6090000	7110000	7090000	5000000	5890000	9150000	4740000	6340000	18900000	18800000	15700000	16900000	14700000	14900000	16100000	13900000	13100000	24900000	16700000	21900000	23500000	44200000	21800000	19300000
								2191	2922	Q15392|DHC24_HUMAN	200	10	4	4	Carbamidomethylation	8130000	4830000	5580000	9140000	9930000	6330000	7750000	6510000	6820000	18700000	19000000	22900000	18600000	20800000	23300000	16300000	21800000	23200000	6340000	5080000	5120000	7100000	6670000	5790000	6190000	5200000	5400000	6280000	3560000	3820000	7110000	7940000	4410000	5990000
								2224	3882	Q9NR50|EI2BG_HUMAN	200	9	3	3	Carbamidomethylation	1830000	2040000	1600000	2220000	1510000	753000	2020000	2450000	1610000	4430000	3550000	3290000	5070000	3990000	3180000	3830000	3910000	3830000	11600000	11700000	10500000	10200000	10600000	11100000	11300000	11200000	12300000	1830000	2040000	1600000	2220000	1510000	753000	2020000
								2230	2110	Q9NWA0|MED9_HUMAN	200	44	4	4	Carbamidomethylation	55300000	57800000	48500000	56200000	51700000	52800000	40700000	39700000	41000000	15500000	13400000	12300000	16700000	12700000	12500000	16100000	12800000	12100000	71600000	65300000	68300000	72100000	63900000	67500000	66200000	56700000	66400000	50000000	52100000	45300000	52700000	48000000	50000000	37400000
								2231	2235	Q9H7E9|CH033_HUMAN	200	20	5	5		10800000	14900000	16400000	17000000	16700000	17500000	17400000	16300000	15400000	10800000	21100000	25000000	27100000	25900000	24600000	26700000	23300000	26500000	3820000	4010000	7170000	5440000	4970000	4690000	5640000	5710000	4950000	7820000	11700000	12700000	12400000	11900000	13100000	13600000
								2233	2292	Q96HR3|MED30_HUMAN	200	14	3	3	Carbamidomethylation	5410000	8240000	6120000	8360000	9810000	7730000	7520000	8140000	7240000	839000	1910000	1580000	1710000	2890000	2860000	1770000	2410000	2010000	12600000	14300000	14700000	16200000	13800000	12500000	14700000	12900000	12500000	5410000	8240000	6120000	8360000	9810000	7730000	7520000
								2235	2537	P53007|TXTP_HUMAN	200	11	3	3	Carbamidomethylation	6050000	5580000	5730000	6770000	7180000	6300000	6180000	7820000	6850000	13400000	15500000	13700000	13800000	15000000	14500000	12200000	13700000	13400000	1170000	2610000	3420000	2190000	3240000	2810000	2200000	2920000	3040000	6050000	5580000	5730000	6770000	7180000	6300000	6180000
								2236	3085	P17096|HMGA1_HUMAN	200	41	4	4		1790000000	1470000000	1600000000	1590000000	1460000000	1480000000	1640000000	1430000000	1420000000	105000000	103000000	132000000	124000000	105000000	123000000	132000000	115000000	119000000	365000000	294000000	334000000	347000000	280000000	295000000	319000000	273000000	279000000	1610000000	1350000000	1460000000	1420000000	1300000000	1330000000	1460000000
								2239	1477	Q9Y6C9|MTCH2_HUMAN	200	37	8	8	Carbamidomethylation	38400000	47800000	46900000	44600000	49100000	52100000	48000000	55000000	56200000	80600000	92600000	90200000	98500000	101000000	100000000	93500000	102000000	97100000	13800000	11900000	13700000	14200000	13300000	14600000	9940000	10300000	13500000	17700000	27800000	28300000	21900000	25500000	31500000	25500000
								2244	1510	Q6DKI1|RL7L_HUMAN	200	20	4	4		14700000	16500000	15200000	14200000	15900000	17000000	15400000	17000000	17900000	19900000	21200000	19100000	20600000	20500000	19300000	18200000	21500000	20800000	5090000	4900000	4960000	4910000	5330000	4790000	3990000	5150000	5940000	13100000	14100000	13500000	12300000	14100000	14500000	13600000
								2252	1822	O15156|ZBT7B_HUMAN	200	12	4	4	Carbamidomethylation	44000000	44100000	44600000	42800000	38900000	44100000	40400000	38900000	39800000	12300000	14900000	14900000	15600000	13000000	13800000	12300000	12300000	12800000	54100000	55900000	53600000	56400000	59500000	60700000	55600000	57100000	58100000	39700000	38600000	40700000	38000000	34400000	39000000	35400000
								2271	2583	P16220|CREB1_HUMAN	200	15	4	3		45400000	37500000	40500000	47200000	36400000	44800000	39800000	31200000	37500000	19000000	15500000	15500000	15000000	12100000	12500000	16100000	12800000	11100000	57600000	50100000	53500000	49800000	43600000	47600000	46600000	42400000	45900000	33800000	28600000	29600000	36300000	28200000	34400000	30500000
								2273	3216	Q969X5|ERGI1_HUMAN	200	9	3	3		4060000	5380000	4490000	4690000	4800000	5270000	4880000	5310000	5000000	9510000	13100000	12800000	12500000	13400000	12600000	11400000	13100000	11900000	2160000	2710000	2720000	2700000	2890000	2430000	2320000	2340000	2420000	4060000	5380000	4490000	4690000	4800000	5270000	4880000
								2284	1416	Q9H444|CHM4B_HUMAN	200	23	3	3		16900000	13300000	17800000	13100000	12900000	14500000	11500000	11100000	12000000	1540000	7280000	9020000	5300000	5390000	5750000	6370000	6590000	6680000	2100000	3390000	5680000	3860000	2910000	3280000	3160000	2650000	4530000	16900000	13300000	17800000	13100000	12900000	14500000	11500000
								2285	1494	Q7L4I2|RSRC2_HUMAN	200	13	4	4	Carbamidomethylation	44500000	39100000	40000000	43700000	36000000	44400000	38100000	36900000	39600000	7570000	7640000	8350000	7620000	6530000	8280000	7730000	7000000	7250000	15200000	9560000	8890000	20800000	8780000	8720000	19900000	7970000	6610000	39400000	33000000	32400000	38400000	31400000	38300000	32500000
								2316	1761	O43298|ZBT43_HUMAN	200	9	3	3	Carbamidomethylation	4990000	5640000	5120000	4770000	5430000	5190000	3870000	5870000	6070000	1200000	2840000	1650000	1430000	3210000	1630000	1150000	2660000	1400000	33500000	41800000	44300000	32600000	42300000	38800000	32800000	42500000	40100000	4990000	5640000	5120000	4770000	5430000	5190000	3870000
								2317	1969	Q01130|SRSF2_HUMAN	200	19	5	3	Oxidation (M)	217000000	194000000	185000000	215000000	197000000	197000000	183000000	161000000	156000000	55600000	54300000	46000000	44700000	49600000	49400000	55700000	48600000	46100000	64700000	52400000	56600000	62900000	53400000	53400000	60800000	44800000	43900000	193000000	164000000	155000000	199000000	182000000	179000000	157000000
								2323	1675	P15559|NQO1_HUMAN	200	18	4	4		9230000	17400000	7300000	8720000	9940000	22000000	9670000	20700000	6150000	21200000	31000000	29500000	29000000	27300000	27100000	29600000	27600000	26300000	6330000	3380000	4050000	4760000	3470000	4120000	9170000	3100000	4030000	5950000	14400000	4720000	5660000	6830000	19900000	6980000
								2352	1971	P08574|CY1_HUMAN	200	18	4	4	Carbamidomethylation	17400000	26900000	22800000	28200000	27300000	25500000	30100000	27600000	27700000	51700000	46100000	46500000	52800000	47900000	57200000	56500000	59000000	50200000	7870000	7320000	7090000	7100000	8190000	7240000	7170000	7760000	8460000	14900000	22600000	19500000	24700000	23100000	22000000	26900000
								2374	9550	Q9P0I2|EMC3_HUMAN	200	13	3	3		1140000	1740000	1890000	1740000	1950000	2070000	1480000	2290000	1800000	4000000	4540000	4650000	4630000	5270000	5480000	4800000	4800000	6140000	1460000	880000	1070000	1310000	1490000	1050000	925000	1040000	804000	1140000	1740000	1890000	1740000	1950000	2070000	1480000
								2382	2426	A0JLT2|MED19_HUMAN	200	26	3	3	Carbamidomethylation	14800000	16700000	22800000	13500000	18600000	22800000	13400000	15400000	21900000	4330000	4010000	6220000	3060000	4620000	6630000	8140000	6300000	7490000	25600000	26700000	27800000	18700000	26200000	26300000	18000000	23600000	22600000	14800000	16700000	22800000	13500000	18600000	22800000	13400000
								2386	2081	P00403|COX2_HUMAN	200	21	4	4	Oxidation (M)	38600000	46200000	42400000	42800000	52100000	50100000	38400000	46600000	46300000	70300000	71800000	71900000	62000000	73000000	68500000	64700000	79400000	69400000	15000000	16700000	16700000	14200000	17300000	15800000	11100000	16200000	16700000	37200000	43500000	39200000	42100000	51100000	46900000	37300000
								2391	1331	P18085|ARF4_HUMAN	200	53	8	6	Carbamidomethylation	31600000	37000000	33600000	33800000	35000000	38100000	34100000	37100000	38300000	54000000	58100000	58800000	57800000	63000000	58200000	52800000	59700000	56500000	17900000	16200000	14000000	14400000	14800000	15600000	14400000	14200000	14600000	22600000	26300000	23600000	23500000	23400000	26500000	24500000
								2413	3138	O75928|PIAS2_HUMAN	200	10	4	3	Carbamidomethylation	449000	1230000	904000	807000	1150000	692000	705000	983000	1310000	455000	1330000	1370000	1510000	1740000	1520000	1250000	1590000	1670000	2650000	2800000	2760000	2690000	3010000	2400000	3360000	3430000	2920000	449000	1230000	904000	807000	1150000	692000	705000
								2424	2009	P32519|ELF1_HUMAN	200	8	3	3		2430000	2540000	3080000	1990000	1490000	2870000	2280000	1850000	2620000	2760000	1840000	2580000	1970000	1010000	1910000	1740000	1290000	1430000	6990000	7890000	7880000	5360000	6770000	7170000	5470000	6340000	6480000	2430000	2540000	3080000	1990000	1490000	2870000	2280000
								2425	2282	Q7Z7C8|TAF8_HUMAN	200	14	3	3		13000000	10600000	12600000	13400000	11500000	11800000	13100000	12100000	11600000	3630000	4640000	4240000	4460000	4300000	3920000	4190000	3730000	3910000	24800000	24800000	21600000	24600000	23600000	22100000	23600000	22200000	20400000	13000000	10600000	12600000	13400000	11500000	11800000	13100000
								2428	1713	Q15004|PAF15_HUMAN	200	41	3	3	Carbamidomethylation	18400000	16100000	16900000	20000000	14300000	13100000	21300000	15000000	14500000	20800000	28100000	29400000	32800000	22800000	21200000	30400000	21300000	23500000	4250000	7190000	9380000	10100000	5840000	7740000	9410000	5050000	4380000	18400000	16100000	16900000	20000000	14300000	13100000	21300000
								2434	1597	Q9BTT4|MED10_HUMAN	200	53	5	5	Carbamidomethylation	27000000	31400000	27600000	28100000	31400000	32400000	20300000	23000000	23700000	6360000	6090000	6000000	3970000	7500000	7790000	8030000	7940000	7730000	31400000	33700000	32400000	31500000	35400000	33000000	31300000	32400000	38200000	19800000	23400000	19900000	21000000	23200000	23600000	15300000
								2435	1860	O94864|ST65G_HUMAN	200	18	6	6	Carbamidomethylation	13100000	10100000	11300000	12200000	8950000	11100000	10300000	6980000	8850000	8080000	12100000	11700000	13500000	9360000	12200000	13600000	10300000	11400000	37300000	38200000	38900000	36600000	35300000	35000000	35400000	34200000	32900000	9740000	6780000	8110000	9860000	6210000	7910000	8170000
								2462	1874	P0CG12|CTF8A_HUMAN	200	6	3	3		12300000	11800000	11000000	11000000	10400000	10700000	14100000	12900000	13500000	12200000	18200000	17000000	17100000	15900000	16100000	16700000	15900000	16000000	3270000	2370000	2560000	1990000	2180000	2180000	2220000	1720000	2420000	12300000	11800000	11000000	11000000	10400000	10700000	14100000
								2494	1872	Q12962|TAF10_HUMAN	200	35	5	5	Carbamidomethylation	60800000	63400000	66300000	54600000	58100000	60700000	47800000	44300000	54000000	25000000	26800000	30400000	25800000	21700000	25400000	27400000	26500000	20100000	117000000	105000000	109000000	104000000	102000000	108000000	106000000	102000000	108000000	46300000	48000000	49700000	40100000	44800000	46800000	37700000
								2501	1945	O75586|MED6_HUMAN	200	26	4	4	Carbamidomethylation	21600000	22000000	23000000	22800000	23300000	23700000	24000000	24900000	25100000	2610000	8360000	8980000	10500000	8220000	8610000	8900000	8120000	7840000	33100000	37100000	34400000	31300000	34900000	35600000	32700000	33700000	31000000	20100000	19900000	21700000	21100000	21000000	22000000	22500000
								2503	2033	O15173|PGRC2_HUMAN	200	18	3	3		5810000	5560000	5700000	5740000	8590000	5850000	6420000	6350000	6710000	10200000	14600000	15500000	16400000	15900000	19000000	13200000	15400000	14400000	2150000	2860000	4010000	2740000	3480000	2690000	3720000	2910000	2610000	5810000	5560000	5700000	5740000	8590000	5850000	6420000
								2566	10325	O14503|BHE40_HUMAN	200	15	3	3		1070000	2080000	2190000	976000	2240000	2130000	1030000	1160000	3020000	524000	1480000	2100000	431000	2240000	1950000	1490000	2340000	1960000	9250000	10400000	10900000	6180000	9540000	9950000	7030000	9380000	10700000	1070000	2080000	2190000	976000	2240000	2130000	1030000
								2594	1825	P0DPB6|RPAC2_HUMAN	200	35	3	3	Carbamidomethylation	28800000	23900000	26300000	25100000	21600000	25600000	18700000	17800000	19300000	2340000	6160000	7700000	8010000	6700000	8160000	7780000	6270000	7970000	55100000	45700000	45800000	43500000	46500000	47000000	43000000	41200000	38700000	28800000	23900000	26300000	25100000	21600000	25600000	18700000
								2615	2112	P52434|RPAB3_HUMAN	200	43	5	5	Carbamidomethylation	52000000	53000000	48200000	50100000	50000000	47100000	54100000	42800000	40600000	18900000	29500000	23100000	30300000	24900000	23300000	25400000	23800000	21200000	87000000	68800000	74800000	87400000	63300000	69300000	88700000	60900000	70500000	45800000	41000000	38600000	40000000	39000000	35200000	40800000
								2625	3139	Q8NF37|PCAT1_HUMAN	200	9	3	3	Carbamidomethylation	3020000	3410000	3610000	2990000	3760000	3910000	2610000	4110000	4780000	7880000	9470000	10600000	2390000	10500000	11100000	8320000	10200000	9630000	924000	2090000	1880000	1300000	2120000	1760000	1150000	2230000	1910000	3020000	3410000	3610000	2990000	3760000	3910000	2610000
								2633	2181	P62330|ARF6_HUMAN	200	21	3	3		5560000	7020000	7860000	6830000	8570000	7110000	6490000	8880000	6890000	8490000	15300000	15600000	13900000	19600000	15000000	13800000	18300000	12400000	2810000	3630000	3690000	2880000	3820000	3990000	2540000	2460000	3660000	5560000	7020000	7860000	6830000	8570000	7110000	6490000
								2637	2457	P14854|CX6B1_HUMAN	200	58	3	3	Carbamidomethylation	33700000	31000000	32300000	32100000	27500000	30800000	24700000	21300000	23600000	40900000	36200000	39300000	37900000	37500000	39600000	37200000	37600000	39000000	5080000	5580000	4670000	3870000	7500000	4740000	3520000	6420000	6620000	33700000	31000000	32300000	32100000	27500000	30800000	24700000
								2651	2425	Q8WUD4|CCD12_HUMAN	200	34	3	3		18300000	14700000	15600000	18100000	14900000	11600000	14200000	9370000	9510000	2990000	5590000	6140000	5570000	4100000	2710000	5870000	3890000	3150000	13300000	18000000	15200000	19100000	11800000	14800000	16600000	14500000	16000000	18300000	14700000	15600000	18100000	14900000	11600000	14200000
								2662	1823	Q8WUZ0|BCL7C_HUMAN	200	54	5	5		36200000	31900000	38900000	32600000	31300000	35600000	29000000	27100000	30200000	10200000	8950000	9070000	8640000	8510000	9430000	10600000	7490000	8590000	38700000	34700000	33000000	31200000	34500000	31900000	29500000	30900000	31500000	31100000	28500000	30800000	28600000	25700000	28200000	25100000
								2666	2245	P52943|CRIP2_HUMAN	200	36	4	4	Carbamidomethylation	11100000	9850000	16500000	10600000	9990000	12500000	12900000	9960000	16000000	45300000	49600000	60700000	53000000	47800000	55600000	52200000	47200000	53200000	25700000	24500000	28200000	25500000	20700000	27500000	22800000	22400000	23700000	10100000	9030000	15600000	9220000	8800000	11700000	11900000
								2669	2429	O14880|MGST3_HUMAN	200	33	3	3	Carbamidomethylation; Oxidation (M); Deamidation (NQ)	78400000	70300000	85200000	88300000	80500000	89000000	92600000	77800000	87700000	175000000	137000000	152000000	174000000	149000000	156000000	170000000	145000000	139000000	38300000	37700000	37200000	40900000	44300000	44100000	39100000	41100000	37700000	53200000	51000000	56100000	60400000	59500000	63400000	64800000
								2697	1785	P61244|MAX_HUMAN	200	33	4	4		24600000	33200000	35400000	31200000	24000000	21500000	21500000	17700000	18300000	5450000	19100000	25000000	9720000	10600000	9210000	13900000	11700000	9550000	48400000	47400000	57100000	41500000	30000000	34300000	35700000	36600000	34900000	24600000	26700000	20800000	24400000	24000000	21500000	21500000
								2705	2155	O43474|KLF4_HUMAN	200	20	5	4	Carbamidomethylation	6200000	5980000	9540000	7830000	5870000	7560000	5690000	6460000	9680000	6650000	7170000	9730000	6770000	5750000	8850000	7470000	5400000	4950000	1760000	3090000	1360000	1510000	3190000	1650000	2490000	4430000	1430000	6200000	5980000	8250000	5600000	5870000	7560000	5690000
								2719	2050	P57088|TMM33_HUMAN	200	15	3	3	Carbamidomethylation	6960000	7160000	10100000	10200000	9390000	13600000	7820000	10100000	14600000	14600000	18500000	17800000	17700000	31000000	20000000	18300000	29900000	21700000	4340000	5910000	4720000	6670000	6410000	6170000	5250000	5920000	6610000	6960000	7160000	10100000	10200000	9390000	13600000	7820000
								2726	1884	Q15363|TMED2_HUMAN	200	22	4	4		21200000	16200000	13600000	22300000	18200000	14700000	22400000	19800000	13200000	31400000	34900000	32600000	44800000	37200000	30900000	45500000	39300000	34200000	5570000	6780000	6870000	13700000	6280000	8580000	11300000	9000000	7270000	19500000	13100000	12300000	20100000	14400000	12500000	20700000
								2733	3241	Q5VV52|ZN691_HUMAN	200	13	3	3	Carbamidomethylation	3030000	7030000	2890000	1600000	1400000	2090000	1860000	2000000	1620000	0	5640000	6220000	4330000	4520000	5190000	5630000	3920000	5550000	12400000	13900000	13100000	17100000	15100000	11900000	13900000	13400000	11600000	3030000	7030000	2890000	1600000	1400000	2090000	1860000
								2739	1851	Q9H6X2|ANTR1_HUMAN	200	8	4	4		10300000	9600000	9020000	10500000	11600000	9050000	9530000	9890000	8070000	7240000	6900000	5490000	9360000	8230000	5820000	8850000	8720000	5890000	2690000	3260000	2040000	3920000	2020000	3180000	3180000	1670000	2080000	9110000	7770000	7750000	9060000	9580000	7580000	8700000
								2747	3883	P11279|LAMP1_HUMAN	200	8	3	3		1210000	1550000	2160000	1260000	1980000	2240000	557000	2040000	628000	2600000	5940000	6130000	2230000	8820000	7560000	7630000	8410000	7450000	1550000	5080000	2540000	2200000	3300000	3020000	2080000	3490000	3060000	1180000	1380000	2040000	1220000	1890000	2070000	557000
								2759	2267	Q75N03|HAKAI_HUMAN	200	11	5	3	Carbamidomethylation	5980000	5260000	7570000	6950000	4290000	7860000	7700000	7130000	9290000	3240000	3820000	3850000	3010000	2550000	4370000	3530000	2670000	4630000	16200000	14800000	14500000	14200000	14800000	13300000	13900000	13100000	14200000	5980000	5260000	7570000	6950000	4290000	7860000	7700000
								2794	2291	Q02447|SP3_HUMAN	200	6	3	3		57200000	50300000	53100000	60300000	45800000	49100000	56600000	38600000	38300000	10900000	9280000	13100000	13200000	9080000	7990000	13100000	8640000	7520000	14700000	15600000	15700000	21500000	11400000	14000000	19100000	12600000	13000000	57200000	50300000	53100000	59000000	45800000	49100000	54600000
								2801	3399	P40926|MDHM_HUMAN	200	12	3	3	Carbamidomethylation	2420000	1640000	2540000	2640000	1680000	2880000	1660000	1500000	2540000	3220000	3300000	4210000	2400000	3600000	3840000	3000000	3830000	3220000	778000	636000	1170000	403000	949000	797000	601000	1090000	958000	2420000	1640000	2540000	2640000	1680000	2880000	1660000
								2810	1556	O76003|GLRX3_HUMAN	200	11	3	3	Carbamidomethylation	4880000	5490000	3320000	3180000	6050000	2730000	2560000	3890000	2200000	6990000	6290000	3470000	4010000	7110000	3960000	6410000	5990000	3390000	2370000	2140000	1370000	1460000	2000000	1060000	1350000	1880000	836000	4880000	5490000	3320000	3180000	6050000	2730000	2560000
								2811	1677	P13073|COX41_HUMAN	200	43	8	8		53300000	48200000	44900000	49100000	43300000	46700000	51800000	45100000	48000000	80900000	89700000	78900000	81100000	77300000	77900000	79400000	74300000	78800000	16600000	17300000	17300000	18900000	17100000	16600000	18600000	16500000	14900000	39100000	34200000	31600000	33700000	29300000	31100000	36500000
								2831	2497	Q9NS69|TOM22_HUMAN	200	34	3	3		16500000	9290000	15700000	15900000	15100000	17900000	12600000	13700000	14700000	15100000	20400000	22500000	15700000	21200000	21800000	23100000	22500000	20900000	2840000	2480000	2210000	3940000	4020000	2330000	3420000	1760000	2870000	16500000	9290000	15700000	15900000	15100000	17900000	12600000
								2887	2377	Q96N66|MBOA7_HUMAN	200	9	3	3	Carbamidomethylation	8570000	6930000	8560000	8550000	7400000	8950000	9650000	9000000	10500000	16500000	14900000	20300000	20500000	18300000	21000000	19400000	18400000	19900000	4870000	4510000	4730000	5490000	6060000	5890000	4750000	5290000	5170000	8570000	6930000	8560000	8550000	7400000	8950000	9650000
								2903	1819	P43487|RANG_HUMAN	200	33	3	3	Carbamidomethylation	31800000	24200000	23400000	28400000	21700000	23300000	22200000	15600000	17800000	42900000	28700000	28400000	36200000	24600000	24100000	35000000	26000000	22100000	13900000	9160000	8820000	13100000	6980000	6510000	11600000	5840000	3800000	31800000	24200000	23400000	28400000	21700000	23300000	22200000
								2904	1859	P20340|RAB6A_HUMAN	200	18	3	3		8200000	10800000	5910000	8650000	9290000	7140000	4980000	8280000	7070000	11200000	16400000	15400000	10400000	17900000	17200000	10300000	20000000	17200000	3390000	2400000	2290000	1730000	1890000	3040000	2950000	2330000	2800000	8200000	10800000	5910000	8650000	9290000	7140000	4980000
								2991	3167	P05026|AT1B1_HUMAN	200	17	3	3	Carbamidomethylation	4760000	3930000	3580000	4390000	3180000	4410000	3610000	3630000	4070000	4890000	6780000	7230000	5010000	6060000	6350000	6600000	6000000	6470000	1080000	1890000	2560000	1510000	951000	1480000	1520000	1700000	1780000	4760000	3930000	3580000	4390000	3180000	4410000	3610000
								3074	1820	P62633|CNBP_HUMAN	200	32	4	4	Carbamidomethylation	35700000	41700000	38000000	48200000	31000000	33800000	47400000	23100000	20900000	0	6860000	5750000	6400000	5450000	3720000	8320000	4000000	3020000	10600000	9400000	10600000	20100000	10900000	11200000	15500000	11100000	10400000	31800000	38300000	33200000	46600000	29300000	31800000	45300000
								3090	4079	P55010|IF5_HUMAN	200	7	3	3	Carbamidomethylation	1240000	3190000	2380000	1490000	3610000	3300000	1470000	3330000	2940000	2480000	4400000	3500000	988000	4530000	3520000	3260000	4630000	4430000	407000	1410000	1080000	853000	1490000	1040000	747000	1270000	928000	1240000	3190000	2380000	1490000	3610000	3300000	1470000
								3134	1929	Q8N726|ARF_HUMAN	200	33	4	4	Carbamidomethylation	104000000	52900000	44000000	92600000	55300000	72800000	96900000	67500000	77300000	90900000	78100000	29300000	105000000	88500000	79300000	95600000	80200000	83700000	22200000	16400000	13200000	36300000	8610000	9430000	33200000	31000000	25100000	97800000	47700000	39400000	85900000	51100000	69800000	91400000
								3136	2279	Q8TED1|GPX8_HUMAN	200	21	3	3	Carbamidomethylation	5510000	7340000	4780000	4840000	6800000	5500000	5330000	5660000	5520000	16100000	11300000	14800000	16200000	14800000	13400000	15300000	14700000	13600000	4210000	3150000	3800000	4510000	4360000	4470000	4690000	3950000	4360000	5510000	7340000	4780000	4840000	6800000	5500000	5330000
								3140	2476	P63173|RL38_HUMAN	200	49	5	5		280000000	334000000	311000000	303000000	326000000	313000000	317000000	335000000	323000000	469000000	493000000	473000000	398000000	432000000	437000000	434000000	475000000	507000000	127000000	141000000	126000000	120000000	134000000	134000000	129000000	142000000	145000000	246000000	288000000	270000000	269000000	290000000	278000000	280000000
								3262	2834	Q9NQC3|RTN4_HUMAN	200	5	3	3		6430000	4220000	7690000	6790000	5530000	8000000	6460000	4390000	7750000	13100000	15000000	18500000	14700000	19000000	19800000	16400000	16100000	18500000	3830000	4170000	4140000	3400000	4700000	3740000	3310000	4280000	2980000	6430000	4220000	7690000	6790000	5530000	8000000	6460000
								3266	3756	Q99856|ARI3A_HUMAN	200	10	4	3		361000	1260000	1970000	1290000	2110000	2230000	657000	584000	1150000	705000	481000	937000	328000	574000	368000	377000	869000	771000	3070000	3390000	3550000	1380000	3680000	2210000	2580000	1950000	2400000	361000	1260000	1970000	1290000	2110000	2230000	657000
								3315	2525	Q9NZ45|CISD1_HUMAN	200	34	3	3		5030000	5840000	5480000	5080000	5560000	5320000	4630000	5050000	5060000	8490000	11100000	9550000	11800000	10200000	10200000	10200000	9930000	11300000	2220000	2200000	1580000	2000000	2110000	1830000	2170000	1650000	1570000	5030000	5840000	5480000	5080000	5560000	5320000	4630000
								3358	3482	P67812|SC11A_HUMAN	200	15	3	3		5450000	6090000	6940000	6620000	8810000	7350000	7100000	9480000	7360000	12200000	16800000	14700000	14400000	18500000	16000000	14500000	19500000	16100000	2720000	3970000	3420000	3150000	4800000	4000000	3340000	3760000	3780000	5450000	6090000	6940000	6620000	8810000	7350000	7100000
								3384	2293	O95777|LSM8_HUMAN	200	34	3	3		46500000	47200000	42200000	44100000	44100000	44500000	34800000	35300000	35300000	3680000	5630000	5060000	5250000	5490000	5390000	7740000	8420000	5240000	7670000	5050000	5200000	8420000	6150000	6160000	4700000	6420000	9040000	46500000	47200000	42200000	44100000	44100000	44500000	34800000
								3507	2203	Q9Y5L4|TIM13_HUMAN	200	37	3	3		8490000	9460000	9050000	8110000	8090000	8770000	4780000	5720000	5970000	3460000	4620000	3960000	2610000	3710000	2880000	2960000	3570000	3310000	15300000	15100000	15700000	13600000	14000000	13900000	13500000	13200000	13300000	8490000	9460000	9050000	8110000	8090000	8770000	4780000
								3636	2509	P07919|QCR6_HUMAN	200	30	3	3	Carbamidomethylation	27200000	29900000	28900000	26300000	30800000	30800000	19100000	22500000	22200000	35200000	38900000	38700000	35900000	44000000	42800000	34100000	41900000	42400000	3800000	7760000	5920000	5860000	7970000	8190000	6230000	8520000	7420000	24700000	27500000	26800000	24400000	28700000	29100000	17600000
								3773	2559	P18859|ATP5J_HUMAN	200	36	3	3		9880000	8080000	10200000	10300000	8290000	10900000	7710000	6340000	7730000	16200000	16200000	17900000	15800000	16200000	16500000	17900000	16200000	14900000	3740000	6090000	4930000	4650000	5690000	4520000	3740000	4430000	4500000	6470000	4610000	7340000	7350000	5690000	7680000	4470000
								3914	2501	P60468|SC61B_HUMAN	200	38	3	3		44000000	23200000	24600000	45200000	41100000	40700000	53600000	47200000	43200000	31700000	59700000	38200000	73800000	62000000	54000000	61700000	53900000	55900000	14100000	14200000	18900000	20900000	9840000	11800000	18800000	16400000	19200000	44000000	23200000	24600000	45200000	41100000	40700000	53600000
								3923	3275	P62310|LSM3_HUMAN	200	22	3	3		30500000	33300000	32200000	28800000	30700000	29200000	22900000	25400000	25000000	6930000	7320000	6660000	6300000	6190000	6140000	5560000	5860000	6170000	6660000	6840000	6870000	6260000	6510000	6650000	5550000	6180000	6370000	28000000	29900000	28700000	27700000	28800000	27200000	22300000
								3977	3233	P61803|DAD1_HUMAN	200	28	3	3		14000000	17400000	14500000	21700000	14700000	22500000	22500000	23400000	24800000	31800000	36600000	39100000	42000000	44100000	43100000	36800000	37700000	42400000	14900000	8090000	12200000	8550000	9510000	12600000	10300000	10900000	7240000	14000000	17400000	14500000	21700000	14700000	22500000	22500000
								134	641	Q9NTJ3|SMC4_HUMAN	156.54	24	26	26	Carbamidomethylation	44300000	52500000	46400000	44900000	53500000	48600000	52900000	49900000	53000000	43400000	87800000	75000000	77800000	84300000	80000000	75000000	85400000	78500000	134000000	139000000	140000000	136000000	140000000	138000000	118000000	123000000	126000000	9530000	12100000	9620000	11900000	10400000	11000000	13000000
								530	457	Q13123|RED_HUMAN	156.54	42	18	18		194000000	179000000	192000000	202000000	186000000	190000000	216000000	191000000	194000000	170000000	188000000	198000000	187000000	166000000	170000000	191000000	167000000	172000000	637000000	591000000	613000000	591000000	556000000	542000000	581000000	545000000	570000000	67400000	61900000	73500000	71500000	74800000	78200000	79400000
								2187	1353	Q969G5|CAVN3_HUMAN	156.54	25	6	6		18300000	19100000	16200000	19300000	21500000	17400000	18600000	18000000	16200000	16000000	19300000	17000000	18600000	21400000	18300000	19700000	21500000	22400000	62800000	60800000	53100000	55000000	53100000	55100000	53900000	53800000	55600000	11900000	13100000	11100000	13300000	15400000	13200000	12600000
								2530	2124	Q9Y3B3|TMED7_HUMAN	156.54	29	5	5	Carbamidomethylation	19400000	24400000	19300000	19600000	22200000	19600000	20100000	22200000	18500000	33000000	52200000	48000000	47900000	48300000	50900000	51300000	51400000	42900000	13200000	12400000	12300000	12200000	13800000	13900000	11900000	12200000	14300000	17700000	20400000	17600000	18000000	18200000	18100000	18200000
								153	570	Q9C0J8|WDR33_HUMAN	153.53	27	22	22	Carbamidomethylation; Deamidation (NQ)	69900000	57100000	67000000	78100000	61100000	80200000	77900000	63800000	76300000	42100000	52900000	59100000	64500000	48300000	56100000	67500000	49600000	49300000	246000000	212000000	212000000	215000000	183000000	180000000	205000000	179000000	162000000	30600000	21800000	27400000	35300000	25800000	32400000	32500000
								210	164	Q9UKV3|ACINU_HUMAN	153.53	27	26	26	Carbamidomethylation	603000000	635000000	653000000	572000000	610000000	609000000	555000000	568000000	576000000	226000000	227000000	239000000	201000000	203000000	220000000	210000000	219000000	222000000	857000000	899000000	905000000	825000000	838000000	873000000	811000000	826000000	867000000	235000000	240000000	270000000	219000000	260000000	249000000	213000000
								382	269	Q14692|BMS1_HUMAN	153.53	15	14	14	Carbamidomethylation	36800000	45800000	36000000	43600000	44000000	42200000	35300000	47500000	41800000	32500000	38000000	35800000	31000000	41100000	31900000	41100000	43500000	33300000	13200000	15200000	16300000	13200000	12400000	14000000	14200000	14300000	18400000	15000000	17000000	8840000	17700000	11300000	10300000	12400000
								557	1103	Q9H0H0|INT2_HUMAN	153.53	25	20	20	Carbamidomethylation	28500000	29500000	33200000	39700000	34500000	33700000	32100000	31300000	32100000	41400000	41100000	45600000	44400000	46300000	49200000	48100000	50900000	46500000	82700000	93100000	91000000	83800000	96900000	96000000	71200000	86500000	87800000	9660000	7470000	9750000	16200000	10600000	7360000	9940000
								722	384	Q9ULV4|COR1C_HUMAN	153.53	47	17	17	Carbamidomethylation; Deamidation (NQ); Oxidation (M)	247000000	251000000	270000000	262000000	237000000	254000000	330000000	298000000	306000000	106000000	125000000	120000000	126000000	137000000	140000000	127000000	121000000	128000000	87300000	81900000	80000000	82500000	80400000	76200000	77000000	77200000	81100000	80400000	74900000	85400000	84200000	83400000	90700000	107000000
								860	565	Q9Y383|LC7L2_HUMAN	153.53	40	17	12	Carbamidomethylation; Deamidation (NQ)	359000000	309000000	321000000	358000000	309000000	292000000	344000000	282000000	286000000	287000000	328000000	283000000	336000000	296000000	297000000	318000000	292000000	296000000	104000000	108000000	114000000	126000000	105000000	108000000	126000000	104000000	106000000	154000000	136000000	142000000	145000000	139000000	125000000	127000000
								1331	699	O00541|PESC_HUMAN	153.53	20	9	9	Carbamidomethylation	44200000	55200000	51100000	46900000	46800000	46200000	55100000	51100000	54600000	58600000	75100000	78500000	64400000	67800000	67800000	67000000	70000000	68500000	25500000	19100000	26400000	16800000	21700000	18600000	24900000	22200000	22800000	23400000	26500000	24600000	22500000	25000000	25700000	25700000
								1420	2286	Q96CB8|INT12_HUMAN	153.53	42	11	11	Carbamidomethylation	27800000	21100000	21800000	22100000	22700000	17300000	33000000	23000000	22200000	39000000	33100000	40100000	47300000	131000000	41900000	40300000	34600000	35700000	66400000	57100000	57100000	53900000	45800000	53100000	55000000	48300000	49900000	9840000	9240000	8540000	8740000	8190000	7480000	15000000
								1918	1757	P09211|GSTP1_HUMAN	153.53	35	5	5		19600000	20800000	19400000	18900000	21100000	21300000	14500000	16900000	17300000	22100000	26500000	26400000	20500000	23300000	22400000	22600000	24400000	20000000	7460000	7610000	6980000	6240000	7970000	7110000	7120000	8690000	7850000	15000000	16200000	15700000	14800000	17700000	17000000	11600000
								1938	1894	P0DP24|CALM2_HUMAN	153.53	31	6	6	Oxidation (M); Deamidation (NQ)	625000000	579000000	562000000	556000000	534000000	498000000	458000000	425000000	400000000	256000000	228000000	227000000	244000000	211000000	218000000	239000000	214000000	227000000	202000000	166000000	181000000	184000000	160000000	157000000	173000000	141000000	154000000	396000000	359000000	353000000	325000000	319000000	303000000	292000000
								1938	1895	P0DP23|CALM1_HUMAN	153.53	31	6	6	Oxidation (M); Deamidation (NQ)	625000000	579000000	562000000	556000000	534000000	498000000	458000000	425000000	400000000	256000000	228000000	227000000	244000000	211000000	218000000	239000000	214000000	227000000	202000000	166000000	181000000	184000000	160000000	157000000	173000000	141000000	154000000	396000000	359000000	353000000	325000000	319000000	303000000	292000000
								1938	1896	P0DP25|CALM3_HUMAN	153.53	31	6	6	Oxidation (M); Deamidation (NQ)	625000000	579000000	562000000	556000000	534000000	498000000	458000000	425000000	400000000	256000000	228000000	227000000	244000000	211000000	218000000	239000000	214000000	227000000	202000000	166000000	181000000	184000000	160000000	157000000	173000000	141000000	154000000	396000000	359000000	353000000	325000000	319000000	303000000	292000000
								2096	1406	Q9Y580|RBM7_HUMAN	153.53	21	5	5		5320000	5110000	5500000	6380000	7140000	5820000	6280000	6780000	6560000	2960000	6010000	7210000	6630000	7400000	7690000	8400000	7970000	9380000	19500000	18500000	18200000	18000000	20400000	19100000	18900000	18000000	18800000	3940000	3240000	4140000	4460000	5290000	4340000	4160000
								2872	1605	P50914|RL14_HUMAN	153.53	28	6	6	Carbamidomethylation; Oxidation (M)	195000000	203000000	200000000	194000000	208000000	212000000	216000000	225000000	237000000	225000000	213000000	231000000	253000000	252000000	246000000	288000000	311000000	277000000	75400000	71800000	78900000	70000000	77400000	82900000	79500000	91200000	97100000	164000000	168000000	168000000	162000000	170000000	178000000	183000000
								2990	2590	P61009|SPCS3_HUMAN	153.53	18	3	3		12700000	11100000	11700000	11200000	11100000	11800000	12800000	10400000	12500000	21500000	22300000	25300000	25300000	25500000	26700000	24000000	24600000	23200000	9180000	8130000	7110000	8460000	8360000	8590000	7640000	6630000	6480000	12700000	11100000	11700000	11200000	11100000	11800000	12800000
								417	730	Q9ULU4|PKCB1_HUMAN	151.76	22	19	19	Carbamidomethylation	43700000	33500000	37500000	41700000	37800000	40800000	39900000	32600000	37900000	25700000	28700000	30100000	32700000	29000000	29600000	31900000	28000000	26700000	130000000	120000000	115000000	116000000	103000000	114000000	113000000	101000000	104000000	12000000	12200000	10200000	11600000	12000000	11300000	11000000
								560	1288	Q76L83|ASXL2_HUMAN	151.76	13	14	13	Carbamidomethylation	5150000	7510000	7170000	5930000	7570000	8250000	6540000	10200000	9670000	3640000	9100000	9890000	5810000	9840000	8830000	5920000	8280000	9380000	20400000	27400000	26300000	19900000	25400000	24900000	21100000	24600000	22700000	2080000	1960000	2130000	2810000	2010000	4210000	3640000
								899	916	Q9NXE4|NSMA3_HUMAN	151.76	21	14	14	Carbamidomethylation	20400000	23200000	19600000	23600000	23600000	22700000	22300000	23900000	25300000	37800000	50600000	48500000	50700000	47400000	49600000	47400000	48500000	47500000	13200000	15400000	15700000	16100000	16700000	18100000	14100000	14300000	18000000	7950000	8530000	8510000	9090000	9160000	9710000	8930000
								1080	970	Q07955|SRSF1_HUMAN	151.76	53	19	18	Carbamidomethylation; Oxidation (M)	1720000000	1730000000	1710000000	1730000000	1710000000	1670000000	1610000000	1570000000	1550000000	620000000	611000000	590000000	570000000	574000000	539000000	559000000	558000000	556000000	629000000	638000000	625000000	616000000	601000000	604000000	609000000	605000000	579000000	669000000	683000000	694000000	685000000	741000000	728000000	645000000
								1134	1320	P38606|VATA_HUMAN	151.76	10	4	4		7760000	5170000	5770000	8560000	5370000	8700000	7990000	7460000	7770000	8180000	5440000	6550000	8710000	7830000	9730000	9150000	8700000	8460000	3670000	2140000	5080000	2980000	2370000	2420000	3180000	2260000	2000000	7760000	3540000	4490000	7280000	3800000	7260000	6420000
								62	185	Q9P2E9|RRBP1_HUMAN	150.51	40	44	43	Carbamidomethylation; Deamidation (NQ)	239000000	220000000	220000000	234000000	215000000	200000000	234000000	208000000	219000000	258000000	296000000	310000000	299000000	261000000	272000000	278000000	254000000	261000000	773000000	753000000	778000000	798000000	702000000	740000000	776000000	674000000	685000000	36700000	32200000	31700000	30100000	28200000	31600000	36600000
								423	403	Q5JTH9|RRP12_HUMAN	150.51	23	22	21	Carbamidomethylation	76700000	86200000	83500000	79000000	86800000	89600000	90500000	97200000	107000000	86000000	107000000	104000000	98200000	107000000	108000000	96900000	112000000	108000000	33000000	34700000	36300000	31900000	37500000	34400000	33600000	35200000	33500000	21000000	25200000	25800000	23100000	23500000	26600000	25600000
								1075	1534	Q68DK7|MSL1_HUMAN	150.51	20	6	6	Carbamidomethylation	9850000	9850000	10700000	10900000	8330000	10500000	16300000	12100000	14200000	12600000	15200000	15900000	15600000	15000000	14000000	16800000	11600000	12000000	37600000	39700000	38800000	33900000	31900000	33800000	35700000	33000000	33900000	8060000	6890000	7540000	8400000	5280000	7240000	12200000
								1413	1268	Q9BTV4|TMM43_HUMAN	150.51	41	11	11		43400000	45700000	43800000	53500000	57600000	53000000	47100000	51400000	51200000	125000000	116000000	107000000	144000000	132000000	118000000	130000000	139000000	115000000	29400000	28700000	31400000	42400000	43600000	41900000	48700000	38300000	39800000	23000000	24900000	25100000	28900000	30400000	32900000	26900000
								2932	3497	Q5JUR7|TEX30_HUMAN	150.51	20	3	3	Carbamidomethylation	4150000	3610000	4020000	6140000	3870000	4440000	4320000	2810000	3890000	7100000	6520000	3650000	7970000	5380000	5330000	6930000	4960000	5360000	16900000	11800000	11300000	15500000	10900000	11000000	14600000	11300000	10000000	4150000	3610000	4020000	6140000	3870000	4440000	4320000
								1232	1129	P78563|RED1_HUMAN	149.55	22	10	10	Carbamidomethylation	17300000	20100000	20200000	18200000	22400000	22600000	19700000	23000000	23900000	20300000	30800000	29900000	24400000	28700000	31100000	26300000	29300000	27900000	7490000	9080000	9170000	10200000	11200000	11100000	8330000	8930000	9080000	8710000	11300000	10800000	9790000	12500000	12400000	9860000
								2216	1535	Q99733|NP1L4_HUMAN	149.55	22	6	4	Carbamidomethylation	2890000	6760000	10400000	3790000	7090000	9790000	6430000	5080000	8240000	9690000	8500000	12300000	10500000	10300000	9710000	11900000	8730000	10500000	3430000	5730000	4000000	2630000	3090000	2260000	3100000	2820000	1730000	2890000	5700000	9060000	3790000	6080000	8370000	6300000
								657	913	Q9Y6K5|OAS3_HUMAN	148.08	17	14	14	Carbamidomethylation; Deamidation (NQ)	23000000	23900000	25400000	22300000	27800000	26600000	26000000	31500000	28200000	27200000	38900000	37700000	30700000	42900000	41200000	36000000	38600000	36200000	10100000	13600000	13100000	13000000	17300000	15900000	11500000	13600000	8960000	8310000	7590000	10600000	7200000	11200000	10400000	8540000
								563	535	Q9NVM9|INT13_HUMAN	147.5	45	27	27	Carbamidomethylation; Deamidation (NQ)	62400000	71500000	65700000	63800000	83100000	89000000	66800000	59300000	66500000	69100000	98300000	101000000	91200000	113000000	105000000	91300000	120000000	118000000	231000000	228000000	216000000	210000000	226000000	236000000	201000000	211000000	202000000	15500000	13200000	15700000	17200000	13700000	16400000	16200000
								1919	3178	O43837|IDH3B_HUMAN	147.5	24	5	5		3670000	2950000	3530000	1310000	3380000	4150000	383000	1910000	2660000	10600000	9260000	8740000	8480000	9430000	7960000	3300000	9690000	6960000	3300000	3700000	4980000	1820000	5260000	4840000	1970000	4270000	3560000	3670000	2620000	2940000	1310000	2800000	3760000	96100
								105	182	Q92797|SYMPK_HUMAN	146.99	43	38	38	Carbamidomethylation; Deamidation (NQ)	210000000	238000000	219000000	209000000	257000000	249000000	199000000	223000000	219000000	168000000	195000000	200000000	173000000	212000000	203000000	193000000	209000000	189000000	517000000	516000000	508000000	518000000	547000000	538000000	478000000	488000000	504000000	45500000	42600000	42800000	44300000	42600000	43500000	44000000
								1142	2168	P30837|AL1B1_HUMAN	146.54	18	6	6		8510000	7580000	6950000	7750000	5870000	7310000	7740000	6200000	7010000	18000000	16200000	18200000	20200000	19500000	21000000	21000000	18900000	20300000	14000000	12200000	11800000	9070000	11200000	12800000	10500000	10400000	12100000	6520000	3150000	2860000	5040000	2570000	2800000	5500000
								227	562	P28340|DPOD1_HUMAN	146.12	38	29	29	Carbamidomethylation; Deamidation (NQ)	25800000	33100000	31800000	27100000	37300000	33100000	27600000	35000000	34700000	69400000	90800000	86700000	103000000	97900000	97200000	78600000	96900000	94400000	72800000	86200000	81100000	74600000	93200000	83700000	75300000	76800000	81300000	6130000	6910000	6580000	6670000	6380000	5710000	5570000
								1554	2598	P49841|GSK3B_HUMAN	146.12	25	7	6	Carbamidomethylation	8200000	7990000	7420000	8330000	7160000	8800000	9680000	8320000	8880000	13700000	25200000	26900000	30000000	22700000	25300000	27700000	22100000	25300000	23400000	18900000	21200000	21800000	19000000	20300000	22600000	17600000	18900000	4500000	5690000	5590000	4970000	4880000	6310000	6050000
								203	95	O43143|DHX15_HUMAN	145.74	50	31	30	Carbamidomethylation; Oxidation (M)	452000000	486000000	482000000	503000000	522000000	541000000	487000000	536000000	515000000	317000000	312000000	315000000	318000000	339000000	355000000	321000000	356000000	358000000	153000000	173000000	172000000	182000000	187000000	184000000	176000000	182000000	167000000	105000000	111000000	115000000	118000000	116000000	125000000	115000000
								1010	711	Q14566|MCM6_HUMAN	145.74	18	13	13	Carbamidomethylation	30800000	35000000	46100000	26200000	27700000	22600000	28600000	25800000	19300000	23200000	44200000	44100000	32000000	25700000	24200000	34600000	25300000	26300000	14100000	19500000	20200000	18000000	17000000	18300000	16000000	14100000	15300000	19600000	20900000	33900000	14900000	16200000	11600000	19600000
								1344	1720	P16435|NCPR_HUMAN	145.74	6	4	4	Carbamidomethylation	4800000	6740000	5450000	5080000	5690000	5400000	4740000	5910000	5770000	11400000	14100000	12200000	11200000	14200000	13000000	10500000	14000000	12700000	4470000	5710000	4820000	2540000	5210000	4480000	3620000	4850000	4060000	3850000	5170000	3930000	3970000	4680000	4230000	3490000
								2161	2674	P63279|UBC9_HUMAN	145.74	25	3	3	Carbamidomethylation	4560000	5120000	6760000	5610000	6050000	10100000	5220000	5000000	7760000	4060000	6450000	9220000	6840000	7900000	9360000	10500000	8360000	9590000	2680000	3030000	2920000	2500000	2800000	3390000	2640000	2870000	3140000	4170000	4220000	6390000	5070000	5380000	9120000	4380000
								2585	4130	Q9H410|DSN1_HUMAN	145.74	15	3	3	Carbamidomethylation	1160000	1410000	1540000	931000	1900000	2250000	2610000	1650000	2050000	3900000	2440000	3500000	3960000	4080000	4340000	4710000	3800000	3830000	6600000	4900000	4810000	5440000	5150000	5340000	5270000	4650000	4170000	1160000	1410000	1540000	931000	1900000	2250000	2610000
								3078	2287	P10606|COX5B_HUMAN	145.74	35	5	5		80100000	87300000	75300000	68600000	73100000	66700000	58400000	54800000	55800000	86500000	93700000	94900000	78700000	85600000	80300000	80100000	84000000	80600000	34500000	30800000	27300000	25900000	25200000	25200000	27000000	23600000	25900000	62900000	68900000	60400000	53900000	57000000	53900000	47400000
								1195	1506	O75528|TADA3_HUMAN	145.4	34	10	10	Carbamidomethylation	14700000	12100000	12400000	12300000	11500000	13500000	13000000	13600000	11800000	12000000	12400000	14500000	15100000	10200000	12200000	15400000	11800000	12200000	40300000	35200000	37500000	35000000	30500000	31500000	35000000	28000000	31200000	7230000	6040000	6310000	6050000	6060000	5330000	6440000
								1615	1255	P23526|SAHH_HUMAN	145.07	15	5	5		9320000	12700000	12800000	7240000	13000000	13500000	5430000	11700000	13100000	9320000	18200000	18000000	13500000	17400000	19500000	17300000	19700000	20100000	5610000	7010000	6820000	4100000	6260000	7150000	5010000	6090000	6950000	6040000	9100000	8450000	4070000	9280000	9250000	4870000
								102	99	Q7L014|DDX46_HUMAN	144.77	41	34	34	Carbamidomethylation; Oxidation (M)	632000000	642000000	637000000	668000000	669000000	680000000	712000000	678000000	691000000	213000000	240000000	248000000	244000000	244000000	259000000	248000000	258000000	245000000	248000000	242000000	250000000	224000000	243000000	247000000	227000000	222000000	231000000	117000000	103000000	111000000	129000000	126000000	125000000	136000000
								1731	3302	Q15650|TRIP4_HUMAN	143.75	8	4	4	Carbamidomethylation	2710000	3190000	3370000	1760000	3610000	2300000	3470000	5490000	2510000	3820000	4660000	3640000	5550000	3700000	1800000	3690000	5700000	2830000	9320000	9150000	7740000	7250000	8160000	8630000	8250000	9020000	9250000	2320000	2610000	2700000	1450000	2280000	2300000	2870000
								2826	1671	P09382|LEG1_HUMAN	143.75	32	4	4	Carbamidomethylation	20200000	23800000	18700000	16500000	20000000	16900000	15700000	15900000	13100000	15700000	21400000	23200000	19700000	19600000	18900000	20400000	22200000	19800000	6910000	7780000	6920000	7160000	6420000	6350000	7000000	6070000	5850000	16700000	18800000	14200000	12800000	15900000	12800000	12300000
								226	250	O60306|AQR_HUMAN	142.73	25	26	25	Carbamidomethylation	71400000	73700000	64800000	75600000	88400000	82900000	69600000	76000000	70900000	24300000	27400000	26000000	26100000	30700000	32300000	30900000	33300000	29900000	53800000	54400000	49900000	58900000	66900000	67500000	53700000	56400000	59700000	17900000	18100000	17700000	18800000	20600000	19800000	16900000
								527	48	Q8IVT2|MISP_HUMAN	142.73	31	14	14	Deamidation (NQ)	118000000	97800000	97100000	97800000	92100000	94500000	102000000	94300000	97700000	55000000	116000000	112000000	111000000	103000000	105000000	111000000	101000000	106000000	32200000	36000000	38100000	38600000	41100000	40600000	37900000	35100000	38100000	47700000	39000000	45000000	39900000	34800000	38600000	39500000
								1591	1245	P19388|RPAB1_HUMAN	142.73	40	6	6	Carbamidomethylation	75300000	81200000	68100000	79600000	81600000	78700000	64600000	62100000	63400000	25900000	30200000	27600000	33300000	33200000	30500000	37400000	34800000	33100000	100000000	93900000	88600000	111000000	106000000	97700000	105000000	94900000	95400000	50800000	50300000	45000000	52700000	56700000	52900000	40500000
								668	735	Q13573|SNW1_HUMAN	142.39	40	16	16	Oxidation (M)	74200000	57100000	57800000	67300000	58800000	60700000	87700000	74900000	76200000	98400000	117000000	109000000	98400000	95000000	103000000	102000000	92900000	95900000	273000000	231000000	225000000	201000000	202000000	204000000	207000000	203000000	200000000	25500000	24700000	25700000	26400000	25300000	28600000	32300000
								792	1676	Q96AY2|EME1_HUMAN	142.39	29	11	11	Carbamidomethylation; Deamidation (NQ)	12600000	12600000	14300000	14200000	19200000	13700000	14200000	13600000	13500000	9440000	12000000	13700000	14500000	12200000	13000000	14100000	12900000	12200000	37500000	40600000	37400000	36100000	38500000	36500000	35300000	33300000	36900000	6420000	6380000	6430000	7280000	7020000	6800000	8450000
								2361	3272	Q96GN5|CDA7L_HUMAN	142.06	7	3	3		3620000	3690000	1410000	1660000	3490000	3010000	1290000	2710000	2720000	877000	4070000	4060000	1600000	4010000	4690000	1180000	3290000	5260000	5070000	9270000	7970000	4310000	9150000	9140000	4460000	9160000	11000000	3620000	3690000	1410000	1660000	3490000	3010000	1290000
								556	732	Q6ZRS2|SRCAP_HUMAN	141.22	3	6	5	Carbamidomethylation	3020000	6250000	7890000	3630000	8780000	8040000	7140000	8420000	9780000	1910000	1840000	2930000	3140000	2530000	3000000	2890000	2410000	1810000	1090000	2550000	2750000	1460000	3100000	2880000	1650000	3710000	2640000	2350000	5240000	6400000	2750000	7210000	6280000	6160000
								537	536	Q9NVH2|INT7_HUMAN	141.09	30	22	22	Carbamidomethylation; Deamidation (NQ)	26900000	26100000	28000000	25500000	30000000	25900000	26100000	27200000	27400000	26400000	41500000	39700000	42700000	44400000	46100000	42700000	43800000	46700000	74000000	77700000	74500000	79200000	83900000	77000000	74500000	73000000	73700000	5690000	6370000	5870000	5410000	6020000	5900000	7100000
								1248	1024	P30041|PRDX6_HUMAN	140.51	53	10	10	Carbamidomethylation	47400000	53300000	53000000	59400000	49800000	53000000	41300000	39600000	45400000	81700000	63200000	69100000	69300000	57300000	61900000	69800000	62200000	57800000	21500000	20500000	23300000	21700000	20800000	22100000	20000000	19300000	21800000	16200000	24800000	27800000	28700000	24000000	26400000	19900000
								92	150	P17480|UBF1_HUMAN	140	43	36	36	Carbamidomethylation; Deamidation (NQ); Oxidation (M)	768000000	704000000	721000000	731000000	703000000	718000000	579000000	552000000	557000000	537000000	602000000	569000000	520000000	520000000	516000000	532000000	501000000	514000000	1520000000	1400000000	1360000000	1510000000	1430000000	1380000000	1450000000	1360000000	1330000000	149000000	120000000	134000000	116000000	110000000	121000000	115000000
								1199	880	Q92560|BAP1_HUMAN	139.72	24	13	13	Deamidation (NQ)	21700000	20300000	21000000	21900000	20000000	22800000	24700000	24100000	26100000	13800000	18400000	17600000	16500000	16300000	13900000	16700000	16600000	15300000	55400000	49900000	54800000	45700000	48200000	48400000	41500000	48600000	48100000	8740000	5570000	8370000	8030000	6350000	8400000	8430000
								586	725	Q9BSJ2|GCP2_HUMAN	139.05	26	18	18	Carbamidomethylation	27300000	27000000	26100000	27100000	27100000	29900000	27700000	29000000	30300000	23600000	26500000	29200000	30000000	31600000	32600000	32300000	32400000	29500000	73600000	73600000	70700000	77300000	81900000	79800000	72600000	71000000	77300000	7550000	8220000	7840000	7490000	7850000	8380000	7560000
								2385	1805	Q15691|MARE1_HUMAN	139.05	15	3	3		7010000	5890000	6280000	6130000	6560000	5620000	5760000	5870000	5980000	5410000	9040000	8230000	9490000	8380000	8460000	7770000	7650000	6980000	3160000	3290000	3000000	2140000	2490000	3100000	2040000	2500000	2800000	7010000	5890000	6280000	6130000	6560000	5620000	5760000
								1180	2066	Q13492|PICAL_HUMAN	138.34	10	4	3		3670000	2780000	2410000	3400000	689000	799000	3440000	3220000	3640000	5300000	8270000	8940000	8120000	7830000	9030000	7540000	8170000	6630000	621000	3970000	2270000	4410000	3330000	6660000	3980000	1880000	7760000	3670000	2780000	2410000	3400000	689000	799000	3440000
								1423	2485	P53582|MAP11_HUMAN	138.15	19	4	4	Carbamidomethylation	5260000	5350000	5590000	5360000	7250000	8610000	5550000	8540000	10100000	4470000	7300000	7120000	10800000	12000000	13500000	9140000	9660000	12700000	2270000	3440000	2910000	3000000	4910000	3810000	2600000	3530000	3660000	5260000	4880000	5590000	5360000	6850000	7810000	5550000
								90	140	P43246|MSH2_HUMAN	138.08	44	36	36	Carbamidomethylation; Oxidation (M)	687000000	758000000	743000000	704000000	768000000	748000000	702000000	751000000	722000000	483000000	527000000	529000000	515000000	564000000	577000000	546000000	580000000	561000000	1840000000	1820000000	1730000000	1730000000	1790000000	1790000000	1640000000	1670000000	1730000000	132000000	128000000	133000000	126000000	140000000	133000000	116000000
								146	356	Q9Y6X9|MORC2_HUMAN	138.08	36	26	25	Carbamidomethylation; Deamidation (NQ)	83700000	75000000	94000000	95500000	88400000	97600000	102000000	88700000	97900000	82900000	86300000	89100000	77000000	81000000	91700000	89100000	84800000	97800000	259000000	264000000	250000000	289000000	304000000	295000000	248000000	262000000	257000000	25100000	24100000	30900000	29700000	26900000	29400000	33800000
								607	877	P35659|DEK_HUMAN	137.4	35	22	22	Carbamidomethylation; Oxidation (M)	1640000000	1650000000	1660000000	1710000000	1590000000	1670000000	1600000000	1590000000	1670000000	687000000	671000000	696000000	594000000	604000000	611000000	581000000	595000000	617000000	2080000000	2170000000	1990000000	1910000000	1960000000	2070000000	1840000000	1860000000	1930000000	554000000	571000000	539000000	565000000	531000000	574000000	514000000
								457	404	P53396|ACLY_HUMAN	137.09	23	20	20	Carbamidomethylation	30000000	30300000	30800000	33100000	29700000	32000000	27600000	30100000	32300000	80900000	92000000	95400000	96400000	95400000	100000000	89900000	103000000	88100000	30500000	33900000	35400000	32500000	33400000	34000000	31200000	29700000	31000000	7440000	6470000	7650000	7360000	7370000	7570000	6770000
								1335	2271	Q96RL1|UIMC1_HUMAN	136.49	12	5	5	Carbamidomethylation	5900000	5800000	4940000	5600000	5210000	5300000	5420000	5110000	5380000	4830000	7580000	7790000	8130000	6760000	6580000	8760000	7760000	7520000	15900000	16900000	14600000	15100000	16100000	14300000	15500000	16000000	14000000	5250000	4860000	4500000	4640000	4390000	4440000	4590000
								2218	1900	Q15370|ELOB_HUMAN	136.45	85	8	8	Carbamidomethylation; Oxidation (M); Deamidation (NQ)	64900000	68600000	70800000	53800000	49100000	59800000	50600000	44500000	48600000	44300000	46600000	53000000	44700000	43900000	47800000	48400000	43700000	43400000	158000000	139000000	137000000	136000000	144000000	147000000	133000000	135000000	129000000	48800000	47000000	51800000	40900000	33700000	45500000	37900000
								1852	1436	Q9NRW7|VPS45_HUMAN	135.89	6	3	3		2890000	2850000	3120000	2790000	3650000	3790000	2390000	3140000	3380000	2840000	3610000	3580000	3130000	4210000	4060000	3350000	4260000	3540000	875000	1250000	1170000	1080000	1410000	1420000	1250000	1600000	1270000	2890000	2850000	3120000	2790000	3650000	3790000	2390000
								2896	1834	O00287|RFXAP_HUMAN	135.6	19	4	4	Carbamidomethylation	16300000	17500000	17800000	15600000	14400000	15600000	12300000	14400000	15100000	5200000	7140000	6460000	3700000	5040000	4860000	3700000	4810000	5490000	9490000	13900000	11000000	7520000	12500000	11600000	9860000	11800000	10400000	14700000	15500000	15200000	13700000	12800000	14000000	11000000
								176	45	P46063|RECQ1_HUMAN	135.46	61	36	36	Carbamidomethylation; Oxidation (M); Deamidation (NQ)	859000000	806000000	837000000	929000000	843000000	891000000	903000000	862000000	909000000	1420000000	1280000000	1300000000	1490000000	1400000000	1380000000	1440000000	1380000000	1390000000	2650000000	2470000000	2360000000	2640000000	2480000000	2560000000	2570000000	2460000000	2430000000	194000000	166000000	176000000	241000000	204000000	218000000	209000000
								2642	2728	O95677|EYA4_HUMAN	135.3	16	6	6	Carbamidomethylation	3000000	5670000	3890000	2730000	5720000	5150000	2590000	4920000	5680000	4690000	5050000	6070000	3510000	4890000	5060000	5830000	4910000	4990000	8990000	11900000	13000000	7890000	9780000	12000000	7810000	11800000	12700000	1590000	3550000	2410000	1490000	3530000	2930000	1290000
								302	395	Q96HW7|INT4_HUMAN	134.52	37	26	26	Carbamidomethylation	36900000	45500000	43200000	41800000	49900000	51100000	36400000	48700000	49900000	54700000	58800000	63000000	65000000	64500000	65400000	55100000	65900000	61000000	120000000	128000000	120000000	130000000	131000000	132000000	117000000	115000000	124000000	7840000	9010000	8990000	7960000	10600000	9650000	7220000
								2842	3854	Q03060|CREM_HUMAN	134.23	13	3	3		29300000	36800000	33300000	32300000	37100000	37300000	20800000	23400000	21600000	8390000	7700000	7070000	7400000	6550000	6450000	6660000	6980000	5860000	11300000	13000000	12400000	9430000	9810000	9800000	8390000	7900000	8790000	29300000	27600000	28600000	28000000	27500000	31800000	20800000
								2325	2073	Q9C086|IN80B_HUMAN	134.08	13	3	3	Carbamidomethylation	5370000	6230000	7230000	5020000	5740000	7160000	5220000	6710000	7590000	1590000	4520000	6290000	4000000	7410000	6290000	4480000	7180000	6060000	15100000	13800000	18600000	12100000	15700000	15300000	12900000	16200000	16700000	5370000	6230000	7230000	5020000	5740000	7160000	5220000
								851	1549	O95391|SLU7_HUMAN	133.98	27	10	10		27000000	20900000	22900000	26900000	21700000	18500000	26900000	24400000	26100000	38000000	36700000	38800000	38200000	36500000	38900000	43000000	36700000	37300000	76100000	66800000	68200000	73800000	70000000	61600000	70400000	69700000	63500000	17300000	14100000	14700000	16500000	14400000	9530000	17000000
								16	158	P46013|KI67_HUMAN	133.93	40	96	96	Carbamidomethylation; Deamidation (NQ)	291000000	260000000	255000000	279000000	232000000	231000000	361000000	300000000	311000000	380000000	422000000	426000000	441000000	377000000	389000000	475000000	408000000	412000000	544000000	526000000	532000000	705000000	600000000	641000000	607000000	509000000	519000000	21300000	25000000	22700000	21700000	18200000	16500000	26500000
								1061	783	Q99613|EIF3C_HUMAN	133.19	9	6	6		9830000	11300000	12000000	9450000	10400000	11000000	9310000	10300000	9850000	5900000	9490000	10100000	8450000	9620000	9700000	8740000	9260000	9280000	3940000	5300000	5290000	3960000	4690000	4130000	3030000	4000000	3020000	6410000	7060000	7350000	5980000	6180000	6680000	5370000
								1734	1213	Q07960|RHG01_HUMAN	132.96	25	7	7		13600000	12900000	12100000	12200000	12700000	16100000	6690000	12100000	15000000	9340000	17500000	17500000	11800000	18200000	19100000	18200000	18100000	17100000	4610000	7670000	6830000	3840000	7160000	6990000	5950000	7210000	6780000	7590000	8630000	7500000	5860000	9220000	10100000	3840000
								582	726	O15014|ZN609_HUMAN	132.13	26	20	20	Carbamidomethylation; Deamidation (NQ)	27500000	25700000	28600000	29300000	28200000	31400000	37600000	32300000	31200000	29900000	38700000	39000000	41900000	33900000	32000000	37800000	33700000	29500000	97600000	85500000	89600000	86700000	73500000	77000000	69100000	67700000	70500000	8410000	9040000	10700000	8930000	9480000	12100000	12100000
								864	1292	Q5TA45|INT11_HUMAN	131.61	34	13	13	Carbamidomethylation	21000000	27300000	19800000	22300000	30600000	20200000	25000000	27000000	22300000	37800000	40500000	43500000	39500000	41300000	33100000	35600000	38100000	32700000	73400000	62600000	74900000	68200000	61900000	74700000	68200000	55400000	73700000	9750000	11100000	6880000	10100000	11900000	4230000	11300000
								98	303	Q8N201|INT1_HUMAN	131.35	29	45	45	Carbamidomethylation	65300000	74900000	73600000	66800000	82500000	80300000	72600000	85600000	83900000	97900000	102000000	107000000	111000000	117000000	120000000	109000000	129000000	112000000	173000000	186000000	202000000	209000000	218000000	224000000	196000000	193000000	215000000	12700000	12200000	12300000	8630000	12400000	8400000	12700000
								1703	3374	Q9Y4E1|WAC2C_HUMAN	131.07	6	4	4		2620000	2150000	3190000	2200000	2240000	2940000	1620000	1660000	1910000	2880000	3130000	3860000	2460000	2860000	3180000	2840000	3260000	3950000	6190000	7220000	7610000	6140000	6300000	6620000	5440000	6040000	7450000	2340000	1820000	2830000	2200000	2000000	2530000	1490000
								643	204	Q8TDD1|DDX54_HUMAN	130.42	28	18	18	Carbamidomethylation	72400000	75200000	69700000	69700000	72400000	67300000	76900000	71500000	62700000	75000000	80400000	80700000	92700000	84800000	77300000	89000000	77700000	75900000	34500000	28400000	29300000	27700000	23900000	25000000	32600000	30000000	30100000	26100000	28300000	28900000	22600000	25100000	25000000	25300000
								2160	1716	P18077|RL35A_HUMAN	129.87	35	5	5	Oxidation (M)	209000000	254000000	237000000	192000000	211000000	197000000	197000000	217000000	209000000	260000000	295000000	290000000	239000000	254000000	244000000	230000000	247000000	246000000	92800000	107000000	113000000	93300000	95500000	95300000	95600000	97100000	89700000	151000000	186000000	175000000	142000000	158000000	147000000	141000000
								2039	1890	Q15005|SPCS2_HUMAN	129.83	24	5	5		11000000	17200000	15100000	13200000	16400000	16200000	12800000	14800000	16100000	26800000	35000000	33400000	27800000	34000000	30700000	30900000	35100000	27000000	10300000	13600000	11000000	7470000	11900000	12900000	8100000	10900000	11100000	9360000	15700000	13000000	11000000	14800000	13800000	11200000
								1861	1505	Q16629|SRSF7_HUMAN	129.55	32	9	8	Carbamidomethylation	754000000	767000000	841000000	739000000	698000000	752000000	702000000	657000000	648000000	264000000	281000000	276000000	248000000	241000000	236000000	241000000	245000000	238000000	342000000	337000000	333000000	352000000	338000000	325000000	349000000	332000000	308000000	533000000	523000000	544000000	497000000	495000000	522000000	475000000
								1099	974	Q96RE7|NACC1_HUMAN	129.53	34	12	11	Carbamidomethylation	13700000	14700000	12800000	18800000	14500000	15000000	12300000	14500000	11100000	7860000	17300000	13400000	15200000	17300000	16700000	14700000	19400000	16100000	34500000	40800000	34300000	34200000	39500000	39800000	36300000	36300000	37000000	4320000	5330000	4630000	7530000	5750000	4920000	5410000
								1155	1071	P62879|GBB2_HUMAN	128.43	38	11	6	Carbamidomethylation	32600000	39000000	33400000	35200000	41600000	40200000	36600000	38500000	36400000	33900000	39400000	32900000	34000000	45500000	42700000	45100000	46600000	40000000	13000000	11800000	13600000	11800000	12800000	13200000	11200000	13400000	12900000	22900000	27700000	22700000	23900000	29400000	26000000	27000000
								2114	2527	Q9NXR8|ING3_HUMAN	128.06	13	5	5	Carbamidomethylation	7210000	5060000	7260000	6710000	6520000	5670000	6950000	3250000	3140000	5530000	5210000	8260000	6850000	7400000	8220000	5990000	6700000	6720000	18600000	17100000	15600000	22000000	10100000	15400000	15300000	15300000	14200000	6360000	2800000	4780000	6060000	4170000	4680000	5360000
								1269	787	Q9NY93|DDX56_HUMAN	127.64	21	9	9		28800000	26700000	28000000	25600000	28000000	28200000	32400000	31800000	34600000	34900000	39800000	37200000	41600000	40700000	41600000	36200000	41800000	38200000	17400000	16200000	15500000	12500000	13900000	14400000	15300000	13500000	16500000	18100000	14100000	15800000	17600000	15700000	17600000	17100000
								1098	954	P62424|RL7A_HUMAN	127.13	47	15	15	Carbamidomethylation; Oxidation (M)	876000000	908000000	858000000	860000000	825000000	835000000	882000000	891000000	903000000	971000000	1020000000	996000000	987000000	989000000	975000000	1040000000	1070000000	1060000000	411000000	393000000	392000000	320000000	311000000	319000000	389000000	384000000	383000000	254000000	286000000	268000000	254000000	256000000	267000000	254000000
								575	572	P27695|APEX1_HUMAN	127.11	65	21	21	Carbamidomethylation; Deamidation (NQ)	552000000	497000000	496000000	558000000	489000000	520000000	554000000	546000000	535000000	652000000	646000000	633000000	656000000	743000000	674000000	723000000	701000000	692000000	1460000000	1430000000	1490000000	1580000000	1600000000	1500000000	1490000000	1620000000	1480000000	197000000	164000000	158000000	187000000	161000000	170000000	172000000
								1618	1141	P31946|1433B_HUMAN	126.86	32	7	3		18400000	16900000	17100000	21600000	16600000	13200000	20700000	15000000	12200000	18300000	21200000	19400000	23700000	20400000	16400000	23600000	17300000	18400000	4570000	6940000	7280000	10500000	6960000	5440000	8540000	7830000	6480000	18400000	16900000	17100000	21600000	16600000	13200000	20700000
								768	432	Q09161|NCBP1_HUMAN	126.76	19	11	11	Carbamidomethylation	53200000	48800000	54200000	56300000	48400000	62500000	58100000	55100000	58300000	27800000	25800000	34300000	27900000	34000000	28600000	31600000	34100000	28600000	14200000	17200000	20300000	15000000	16900000	19300000	13600000	11200000	12800000	30600000	26900000	29500000	34500000	15200000	32000000	29300000
								301	96	P11021|BIP_HUMAN	126.66	45	27	25	Deamidation (NQ)	591000000	591000000	612000000	574000000	533000000	543000000	465000000	448000000	450000000	1330000000	1240000000	1270000000	1200000000	1110000000	1170000000	1150000000	1140000000	1210000000	444000000	442000000	452000000	415000000	429000000	418000000	418000000	409000000	409000000	139000000	149000000	152000000	130000000	134000000	143000000	117000000
								1154	1281	P62937|PPIA_HUMAN	126.23	69	10	10	Carbamidomethylation; Oxidation (M); Deamidation (NQ)	188000000	200000000	203000000	190000000	188000000	207000000	151000000	150000000	169000000	255000000	233000000	236000000	183000000	209000000	214000000	200000000	212000000	205000000	72500000	79100000	73500000	73800000	81800000	78600000	65200000	78500000	70200000	96100000	104000000	104000000	97300000	97100000	108000000	78600000
								2313	3852	O94992|HEXI1_HUMAN	125.93	18	4	4		2840000	2650000	3690000	2520000	3140000	4070000	2520000	2100000	1910000	4620000	7260000	9210000	6590000	6570000	8010000	5620000	7360000	7790000	4600000	11000000	9740000	4900000	10400000	9640000	5120000	9390000	8170000	2810000	2650000	3020000	2140000	2710000	3530000	1400000
								163	437	Q9NVI1|FANCI_HUMAN	125.64	36	39	39	Carbamidomethylation	64500000	73600000	70100000	72100000	78200000	75800000	71500000	86100000	81000000	165000000	210000000	199000000	194000000	217000000	212000000	207000000	228000000	210000000	196000000	209000000	207000000	240000000	246000000	250000000	204000000	224000000	227000000	13200000	13500000	15000000	15100000	15200000	14500000	12300000
								2123	3910	O15119|TBX3_HUMAN	125.26	6	4	4		4020000	1300000	1860000	3060000	2790000	3110000	2040000	1870000	1930000	2570000	2190000	3040000	4330000	2550000	1980000	3630000	1910000	2340000	9230000	7630000	7080000	8580000	6500000	5390000	7820000	5990000	5710000	4020000	1190000	1860000	2830000	2790000	3110000	2040000
								1394	1788	Q15003|CND2_HUMAN	124.69	16	7	7	Carbamidomethylation	6920000	4700000	6840000	4550000	5550000	6220000	5700000	4450000	6230000	7690000	7410000	9240000	6830000	6960000	7230000	12300000	8510000	8610000	16200000	15300000	17400000	16300000	17200000	16600000	16800000	15500000	14300000	4700000	3800000	4840000	3070000	3360000	4060000	4180000
								246	965	Q8NG31|KNL1_HUMAN	124.15	12	17	17	Carbamidomethylation	16300000	11700000	12400000	15200000	13200000	14900000	14800000	11100000	9760000	17600000	18900000	15300000	15000000	14100000	17100000	15900000	14100000	13200000	40800000	43400000	36400000	36400000	35900000	36500000	32900000	36100000	34500000	6910000	4430000	2270000	5300000	4190000	5230000	6130000
								91	781	Q13535|ATR_HUMAN	123.71	16	29	29	Carbamidomethylation	18700000	19700000	17500000	21800000	27100000	20500000	24500000	26200000	25300000	34700000	50100000	48900000	49400000	49700000	54800000	44000000	51500000	44100000	58700000	62700000	68900000	71600000	88600000	90200000	58400000	75900000	79200000	3250000	5710000	5500000	6740000	6140000	3930000	5650000
								3022	3455	Q9HAF1|EAF6_HUMAN	123.69	28	4	3		3240000	3010000	2870000	2000000	3140000	2030000	3490000	3090000	3010000	997000	3340000	3060000	3080000	1810000	2640000	2340000	1990000	2380000	4390000	7570000	7210000	6140000	6750000	7140000	6940000	5780000	7210000	3240000	3010000	2870000	2000000	3140000	2030000	3490000
								3160	2213	Q96D15|RCN3_HUMAN	123.39	15	3	3		8090000	4750000	7090000	6840000	4550000	6730000	3270000	3660000	3940000	5390000	6280000	6130000	4190000	5490000	7820000	6460000	5440000	7210000	1330000	1410000	1760000	2750000	3690000	1880000	3090000	2410000	1630000	8090000	4750000	7090000	6840000	4550000	6730000	3270000
								793	738	Q9UBL3|ASH2L_HUMAN	123.39	42	22	22	Carbamidomethylation	61700000	68000000	62800000	71600000	62300000	61800000	67900000	65400000	64900000	45800000	59100000	63600000	65100000	61500000	64200000	61500000	55100000	64800000	149000000	161000000	157000000	156000000	153000000	158000000	151000000	151000000	153000000	14100000	17500000	18800000	17600000	14800000	18700000	16000000
								1113	989	Q8WXX5|DNJC9_HUMAN	123.18	50	12	12	Carbamidomethylation	117000000	119000000	122000000	109000000	108000000	113000000	87500000	86500000	83200000	36200000	36000000	41700000	35400000	35500000	38100000	32400000	34900000	31200000	47300000	44500000	43900000	42800000	46800000	40500000	40300000	45200000	37600000	64600000	60300000	66900000	60500000	55500000	60900000	51300000
								916	723	Q8TDN6|BRX1_HUMAN	123.05	54	13	13	Carbamidomethylation; Oxidation (M); Deamidation (NQ)	239000000	270000000	260000000	269000000	300000000	285000000	284000000	308000000	298000000	234000000	246000000	248000000	280000000	293000000	275000000	270000000	291000000	266000000	95000000	97500000	91500000	87400000	95100000	94900000	107000000	115000000	118000000	117000000	129000000	135000000	129000000	133000000	149000000	139000000
								137	433	O14776|TCRG1_HUMAN	122.7	34	43	41	Carbamidomethylation; Oxidation (M)	311000000	292000000	285000000	308000000	289000000	278000000	329000000	312000000	299000000	399000000	432000000	413000000	394000000	368000000	373000000	379000000	384000000	376000000	1010000000	995000000	1010000000	906000000	820000000	860000000	886000000	808000000	836000000	63400000	64100000	63200000	61400000	61300000	62000000	63600000
								3117	3164	P62857|RS28_HUMAN	122.52	41	5	5		231000000	234000000	233000000	224000000	131000000	219000000	175000000	168000000	167000000	88400000	71500000	91900000	73400000	72500000	73600000	71300000	69800000	68900000	134000000	143000000	140000000	133000000	141000000	145000000	120000000	131000000	132000000	153000000	145000000	148000000	147000000	60100000	149000000	127000000
								1843	1467	Q9Y221|NIP7_HUMAN	122.51	66	7	7	Carbamidomethylation	76100000	90200000	76800000	88200000	94200000	92200000	86400000	92200000	92500000	74900000	72500000	73400000	89600000	92200000	90700000	86800000	92300000	82600000	31300000	35000000	32200000	30500000	26500000	40300000	34000000	24100000	37300000	55500000	58600000	57400000	62400000	60900000	67500000	60000000
								692	334	Q96GM5|SMRD1_HUMAN	122.16	31	11	10	Carbamidomethylation	50800000	34500000	46100000	52900000	49400000	49400000	52700000	52800000	56400000	7240000	17400000	19300000	21000000	19800000	18100000	22000000	17300000	18400000	47300000	49100000	45600000	50700000	53200000	53200000	43300000	48300000	45500000	27500000	16200000	24700000	25700000	26900000	27200000	28300000
								1133	1028	P40424|PBX1_HUMAN	121.67	29	9	4	Carbamidomethylation	36100000	31600000	36900000	36400000	33100000	42800000	33500000	35900000	36300000	3420000	12100000	14500000	13200000	13800000	14200000	12200000	12000000	14200000	27900000	27000000	27900000	23300000	25800000	26500000	21800000	22600000	22200000	31600000	27300000	32100000	29300000	28700000	36000000	27400000
								598	690	Q9NXV6|CARF_HUMAN	121.35	53	21	21	Carbamidomethylation; Deamidation (NQ)	73200000	74100000	78100000	75200000	71000000	75200000	85200000	79900000	81400000	59500000	97100000	98600000	96300000	97600000	94000000	89500000	90800000	94100000	149000000	168000000	179000000	160000000	161000000	151000000	156000000	155000000	152000000	12600000	21600000	19800000	19300000	19500000	20800000	22000000
								2589	2154	O60427|FADS1_HUMAN	121.27	11	4	4	Carbamidomethylation; Deamidation (NQ)	6060000	5610000	3680000	6540000	5060000	5180000	5690000	6010000	6280000	14600000	14300000	11300000	12800000	13900000	11100000	10500000	12500000	10900000	4130000	8010000	6190000	4010000	6210000	5530000	7270000	5730000	4580000	4990000	5610000	3680000	5310000	2990000	5180000	2800000
								798	671	Q5M775|CYTSB_HUMAN	121.16	10	7	7		15100000	16100000	11800000	16300000	18200000	19000000	15000000	21600000	19200000	7850000	16700000	14400000	13000000	14800000	15500000	15300000	14700000	10900000	5320000	9100000	6490000	6310000	9330000	8310000	7450000	8520000	4660000	10800000	8750000	5900000	11400000	10500000	12600000	10600000
								514	232	P22670|RFX1_HUMAN	121.09	32	22	18	Carbamidomethylation	92000000	85500000	87700000	92900000	88400000	93300000	97700000	88000000	94600000	72700000	69700000	77500000	75500000	67400000	73400000	81700000	70400000	67700000	216000000	200000000	213000000	210000000	196000000	211000000	200000000	186000000	200000000	33200000	31700000	34800000	32100000	30200000	32000000	35800000
								2047	2456	Q00577|PURA_HUMAN	120.97	18	3	3		5330000	7860000	6060000	6980000	8300000	8880000	8310000	10900000	11900000	6290000	7600000	7570000	6820000	8280000	7720000	6920000	8810000	7120000	3440000	3310000	3880000	2850000	3300000	3420000	2670000	1210000	3490000	5330000	7860000	6060000	6980000	8300000	8880000	8310000
								1655	1767	Q9P0U4|CXXC1_HUMAN	120.75	15	5	5	Carbamidomethylation	10200000	6760000	6890000	10000000	3380000	5830000	7020000	5000000	7090000	2940000	9770000	11800000	9760000	7750000	10900000	14500000	8760000	11100000	11400000	20000000	21900000	24500000	17600000	19200000	24200000	17200000	17000000	7360000	4720000	5040000	7350000	2190000	4130000	4610000
								378	631	P47897|SYQ_HUMAN	120.65	37	23	23	Carbamidomethylation; Deamidation (NQ); Oxidation (M)	45300000	46900000	44000000	46100000	50800000	53100000	50000000	46300000	49300000	94300000	104000000	109000000	113000000	113000000	102000000	107000000	122000000	104000000	143000000	137000000	146000000	162000000	159000000	172000000	149000000	145000000	153000000	12600000	13700000	11800000	10900000	15500000	14200000	12200000
								1624	1870	Q9H7L9|SDS3_HUMAN	120.31	20	6	6	Carbamidomethylation	30200000	29600000	30600000	28500000	29300000	29700000	27800000	26800000	25300000	4890000	15100000	13600000	14000000	15300000	13000000	13600000	16000000	12900000	43900000	40100000	38500000	36600000	38700000	37400000	35500000	34200000	31800000	23700000	22200000	22200000	22200000	23100000	22700000	20100000
								324	124	Q96T88|UHRF1_HUMAN	119.35	44	24	22	Carbamidomethylation	154000000	159000000	162000000	171000000	169000000	168000000	174000000	165000000	161000000	58800000	66500000	71000000	68600000	66600000	66900000	68400000	69900000	63400000	197000000	176000000	182000000	186000000	177000000	189000000	185000000	182000000	192000000	39200000	38000000	44200000	45400000	43500000	50000000	42900000
								2958	2557	Q6IAA8|LTOR1_HUMAN	118.64	34	3	3		1890000	4350000	4350000	1640000	3930000	3970000	2780000	3500000	4240000	7940000	8990000	8550000	9080000	10500000	9750000	8960000	9900000	8210000	3160000	4600000	3630000	2980000	3800000	3350000	3610000	4460000	4070000	1890000	4350000	4350000	1640000	3930000	3970000	2780000
								1036	825	Q9NZI7|UBIP1_HUMAN	118.56	28	11	10	Carbamidomethylation; Deamidation (NQ)	23600000	47200000	47400000	26900000	50600000	50400000	29100000	40500000	42000000	9070000	11100000	17400000	8900000	16800000	18000000	14400000	17700000	16400000	19700000	25000000	26500000	15700000	27400000	31900000	20500000	27600000	28900000	7380000	29800000	23900000	10200000	29600000	28300000	14100000
								571	907	O95400|CD2B2_HUMAN	117.65	45	11	11	Carbamidomethylation; Oxidation (M)	309000000	280000000	301000000	288000000	277000000	286000000	230000000	201000000	216000000	254000000	234000000	259000000	258000000	228000000	246000000	260000000	231000000	234000000	816000000	696000000	722000000	724000000	684000000	689000000	702000000	669000000	672000000	165000000	140000000	147000000	165000000	143000000	149000000	127000000
								2286	1804	Q66PJ3|AR6P4_HUMAN	117.44	12	4	4		62500000	60600000	66400000	58200000	55200000	60300000	58200000	57300000	59000000	29900000	35100000	33500000	31000000	32000000	34200000	29000000	31000000	33400000	25500000	24000000	22000000	20000000	23900000	21800000	19500000	23700000	20600000	62500000	56900000	63500000	56400000	51600000	57800000	56400000
								1148	1302	P26583|HMGB2_HUMAN	117.22	40	12	9	Carbamidomethylation; Oxidation (M); Deamidation (NQ)	1710000000	1410000000	1460000000	1740000000	1650000000	1580000000	1290000000	1180000000	1120000000	1050000000	1040000000	1030000000	1180000000	1140000000	1090000000	1170000000	1130000000	1200000000	3170000000	2620000000	2560000000	3200000000	2990000000	2990000000	2980000000	2970000000	2680000000	1230000000	1010000000	986000000	1040000000	965000000	896000000	929000000
								262	39	Q14684|RRP1B_HUMAN	117.16	53	29	29	Carbamidomethylation; Deamidation (NQ)	221000000	185000000	206000000	211000000	184000000	213000000	241000000	211000000	230000000	241000000	242000000	290000000	312000000	257000000	275000000	287000000	258000000	271000000	145000000	133000000	134000000	136000000	131000000	136000000	139000000	130000000	133000000	60300000	54600000	55500000	56700000	51300000	55900000	66400000
								2800	3184	P78545|ELF3_HUMAN	116.77	10	3	3		1820000	2120000	1450000	1910000	2510000	1490000	1170000	2180000	1310000	2100000	2620000	1630000	1760000	2680000	2190000	1890000	2460000	2000000	4740000	5360000	4920000	4220000	4730000	5400000	4170000	4620000	4130000	1820000	2120000	1450000	1910000	2510000	1490000	1170000
								339	121	P14923|PLAK_HUMAN	116.58	39	20	18	Carbamidomethylation; Deamidation (NQ)	74000000	60300000	62600000	69500000	65300000	67500000	66300000	61800000	62900000	51000000	61500000	56700000	72400000	71200000	71500000	76600000	68000000	65200000	19900000	19400000	20800000	23200000	24400000	27000000	33500000	30700000	30300000	26600000	20500000	21200000	26200000	21200000	22400000	24400000
								1054	1638	Q14241|ELOA1_HUMAN	116.41	12	8	8	Carbamidomethylation	16100000	17300000	12500000	16400000	13900000	12800000	16300000	12800000	12600000	6550000	16200000	16800000	17100000	15600000	14900000	20100000	19100000	19500000	33800000	36600000	36500000	51700000	42300000	44400000	45500000	37200000	39400000	9610000	9730000	6600000	9530000	5550000	6100000	9640000
								2092	2409	P63220|RS21_HUMAN	116.23	46	5	5	Carbamidomethylation; Oxidation (M)	325000000	340000000	327000000	281000000	296000000	282000000	217000000	227000000	205000000	92500000	123000000	113000000	93700000	105000000	104000000	92300000	101000000	111000000	224000000	207000000	211000000	199000000	218000000	221000000	195000000	195000000	186000000	249000000	268000000	254000000	218000000	236000000	224000000	162000000
								3042	2093	Q8WVK2|SNR27_HUMAN	116.18	24	3	3		23700000	20900000	22100000	25100000	20400000	22900000	19000000	16900000	19700000	7600000	7370000	8930000	7320000	8250000	8950000	8500000	7730000	7520000	16500000	16300000	16000000	14800000	15500000	15400000	14700000	14100000	14300000	23700000	20900000	22100000	25100000	20400000	22900000	19000000
								244	520	P39023|RL3_HUMAN	115.94	47	24	23	Carbamidomethylation; Oxidation (M); Deamidation (NQ)	1600000000	1670000000	1590000000	1540000000	1640000000	1560000000	1600000000	1720000000	1600000000	2080000000	2150000000	2020000000	1850000000	2110000000	2010000000	2010000000	2080000000	1940000000	911000000	922000000	861000000	867000000	878000000	820000000	930000000	948000000	932000000	513000000	522000000	555000000	546000000	602000000	590000000	519000000
								2812	1846	Q9NP64|NO40_HUMAN	115.58	24	5	5		13100000	10400000	11700000	10700000	11000000	10700000	13000000	11400000	11300000	7810000	7570000	9380000	9960000	9460000	9200000	10600000	8720000	8900000	3870000	4060000	4930000	4810000	4330000	4760000	5100000	4870000	5460000	10300000	8220000	8760000	9020000	8530000	8040000	10300000
								2055	1303	Q13427|PPIG_HUMAN	115.54	9	6	6	Carbamidomethylation	34800000	48700000	38900000	34200000	42600000	36400000	37300000	51700000	46400000	12800000	17800000	15400000	12100000	21600000	13400000	12600000	16600000	14700000	26000000	35600000	33000000	24700000	30600000	30800000	27500000	31900000	32700000	25600000	41200000	30100000	27000000	37300000	29900000	29400000
								814	990	Q8IY37|DHX37_HUMAN	115.53	7	5	5	Carbamidomethylation	11100000	11200000	11700000	12600000	13800000	13300000	12000000	14100000	13100000	9540000	10200000	12400000	12700000	11900000	12200000	12900000	12800000	13400000	4760000	4210000	4400000	5330000	5560000	5310000	4900000	4320000	4880000	9040000	9170000	9070000	9790000	11600000	10600000	9380000
								46	233	Q9UQ35|SRRM2_HUMAN	115.33	22	41	41	Carbamidomethylation; Oxidation (M)	1050000000	958000000	1020000000	1010000000	922000000	1010000000	938000000	862000000	948000000	301000000	334000000	344000000	324000000	276000000	280000000	318000000	286000000	294000000	557000000	551000000	535000000	548000000	503000000	528000000	537000000	492000000	498000000	132000000	129000000	148000000	137000000	127000000	148000000	114000000
								1687	4538	Q13608|PEX6_HUMAN	114.89	6	3	3		1790000	1110000	1810000	1490000	1280000	1480000	2710000	1430000	2400000	4460000	5210000	4650000	5750000	2150000	4870000	5600000	3150000	4880000	3240000	3410000	3290000	2830000	4010000	2460000	2720000	2790000	2490000	1790000	1110000	1810000	1490000	1280000	1480000	2710000
								2162	2803	P53634|CATC_HUMAN	114.64	10	3	3	Carbamidomethylation	4000000	5220000	4540000	3700000	6000000	4810000	4490000	5700000	6140000	9340000	11700000	10900000	14800000	15200000	14600000	13900000	14900000	11800000	8980000	9900000	8690000	9330000	10300000	11000000	10200000	9820000	10100000	4000000	5220000	4540000	3700000	6000000	4810000	4490000
								2746	3133	O75486|SUPT3_HUMAN	114.63	12	3	3	Carbamidomethylation	3560000	3220000	4670000	4380000	2460000	4650000	3000000	2720000	3840000	4040000	3720000	4100000	3800000	3680000	4620000	3570000	3490000	3700000	9300000	9600000	11200000	7860000	10500000	10200000	7450000	9790000	9460000	3560000	3220000	4670000	4380000	2460000	4650000	3000000
								316	445	Q9NYV4|CDK12_HUMAN	114.47	20	20	16	Carbamidomethylation	38700000	44400000	43900000	38200000	42400000	47500000	42200000	48900000	48400000	44100000	59900000	61700000	46400000	52300000	53200000	50100000	57200000	48400000	141000000	165000000	166000000	127000000	140000000	140000000	120000000	136000000	131000000	13300000	21100000	17800000	15800000	20200000	23300000	19500000
								2197	1988	O15514|RPB4_HUMAN	113.84	41	3	3	Carbamidomethylation	15400000	17400000	18300000	15500000	14600000	19000000	9870000	13600000	14700000	5760000	5720000	7010000	4870000	5940000	6610000	4620000	6930000	5440000	11200000	12100000	12400000	9110000	13100000	10600000	10900000	12400000	10900000	15400000	17400000	18300000	15500000	14600000	19000000	9870000
								471	511	P14868|SYDC_HUMAN	113.68	60	25	25	Carbamidomethylation	110000000	139000000	128000000	110000000	132000000	124000000	116000000	118000000	116000000	141000000	184000000	165000000	163000000	167000000	184000000	164000000	175000000	173000000	471000000	463000000	442000000	424000000	426000000	455000000	400000000	398000000	419000000	52400000	79200000	67200000	46200000	69500000	60800000	56500000
								1732	1083	O43719|HTSF1_HUMAN	113.66	9	5	5	Carbamidomethylation	15100000	19600000	17600000	14800000	18100000	17200000	12100000	14300000	11000000	6700000	10100000	9510000	8510000	10100000	9820000	9130000	9930000	9730000	2970000	5620000	5750000	4000000	5530000	5240000	4060000	5460000	6260000	8860000	13000000	11700000	9130000	12200000	11800000	8790000
								2073	1936	P14635|CCNB1_HUMAN	113.44	25	7	7		7540000	10400000	10400000	16500000	12300000	11500000	16500000	14000000	14400000	17800000	17500000	18600000	22400000	22400000	21700000	19200000	22600000	16600000	23600000	23400000	27500000	28800000	27300000	29700000	29700000	24700000	29400000	5860000	7340000	7390000	6530000	7610000	6910000	9190000
								1031	1130	Q92620|PRP16_HUMAN	112.81	3	3	3		2470000	4180000	3900000	3910000	4390000	4650000	3280000	5940000	4670000	1820000	1660000	2630000	322000	3410000	3600000	2560000	2840000	3430000	1110000	1420000	1610000	1300000	2270000	1740000	1280000	1840000	1800000	2470000	4180000	3900000	3910000	4390000	4650000	3280000
								704	945	O60907|TBL1X_HUMAN	112.53	45	16	5	Carbamidomethylation; Deamidation (NQ)	15400000	14600000	16400000	18100000	14600000	20200000	19200000	15400000	21400000	12400000	19300000	25900000	26400000	24700000	26200000	27800000	26700000	29400000	54100000	42300000	56200000	48400000	50900000	56700000	47000000	37000000	51700000	13700000	12100000	13900000	15500000	12800000	17200000	16500000
								771	900	Q9NV88|INT9_HUMAN	112.47	34	16	16	Carbamidomethylation	34400000	38000000	42600000	37500000	41100000	43000000	38900000	47300000	40800000	44600000	58500000	51700000	56600000	55700000	58000000	52100000	69000000	64800000	124000000	111000000	131000000	118000000	125000000	131000000	116000000	123000000	127000000	17800000	18800000	19000000	17700000	19600000	20300000	20800000
								594	1572	Q7Z7L1|SLN11_HUMAN	112.24	25	16	14	Carbamidomethylation	9010000	11500000	9020000	8320000	12100000	11700000	10700000	13000000	12000000	18700000	20100000	19100000	21100000	21800000	19300000	22000000	21700000	17600000	31400000	25900000	34100000	29600000	28800000	30600000	28500000	30500000	34800000	3940000	5440000	3940000	1760000	4750000	5370000	4370000
								1939	3569	P51553|IDH3G_HUMAN	112.14	13	3	3	Carbamidomethylation	7760000	2340000	2700000	8190000	3160000	3090000	4130000	1640000	2670000	10600000	8970000	8720000	11800000	9790000	10100000	12700000	10300000	9500000	4850000	5930000	5540000	5300000	6060000	5790000	5060000	5790000	6120000	7760000	2340000	2700000	8190000	3160000	3090000	4130000
								387	348	Q9BXP5|SRRT_HUMAN	111.5	28	21	21	Carbamidomethylation; Oxidation (M)	242000000	248000000	229000000	215000000	225000000	231000000	265000000	247000000	249000000	126000000	125000000	119000000	127000000	124000000	129000000	129000000	120000000	125000000	81700000	77900000	83600000	89900000	83500000	80900000	84800000	81400000	80100000	84400000	74800000	72300000	66800000	64100000	75400000	86800000
								751	754	P05388|RLA0_HUMAN	111.32	67	18	18	Carbamidomethylation; Oxidation (M); Deamidation (NQ)	1360000000	1590000000	1450000000	1400000000	1580000000	1560000000	1350000000	1460000000	1480000000	1720000000	1680000000	1670000000	1400000000	1640000000	1630000000	1620000000	1760000000	1610000000	572000000	577000000	593000000	571000000	597000000	612000000	540000000	543000000	650000000	474000000	552000000	502000000	491000000	555000000	562000000	475000000
								64	50	O94906|PRP6_HUMAN	111.18	54	47	47	Carbamidomethylation; Oxidation (M); Deamidation (NQ)	704000000	642000000	676000000	696000000	681000000	676000000	767000000	711000000	690000000	810000000	844000000	888000000	905000000	864000000	860000000	870000000	847000000	837000000	1950000000	1770000000	1780000000	2030000000	1920000000	1930000000	1830000000	1650000000	1660000000	107000000	97300000	107000000	113000000	101000000	112000000	117000000
								1785	3204	P20908|CO5A1_HUMAN	110.63	5	4	4	Carbamidomethylation; Oxidation (M)	2180000	2460000	1650000	2500000	2550000	2020000	2130000	2950000	2020000	7950000	5980000	6640000	5470000	4460000	5110000	6030000	4230000	4630000	5520000	4950000	5570000	3730000	4580000	4910000	3940000	3640000	4510000	2160000	1800000	1610000	2500000	1600000	1840000	2130000
								1000	777	Q14103|HNRPD_HUMAN	110.51	43	17	16	Carbamidomethylation; Oxidation (M)	637000000	662000000	668000000	589000000	604000000	620000000	588000000	579000000	574000000	627000000	719000000	737000000	544000000	621000000	641000000	644000000	670000000	675000000	1550000000	1560000000	1530000000	1510000000	1430000000	1380000000	1300000000	1480000000	1410000000	383000000	376000000	383000000	365000000	356000000	358000000	344000000
								923	1307	P08047|SP1_HUMAN	110.48	21	7	7	Carbamidomethylation; Deamidation (NQ)	123000000	108000000	104000000	151000000	117000000	129000000	117000000	83200000	90000000	33300000	24000000	27800000	44700000	24600000	23500000	45200000	32000000	32600000	48000000	35000000	41700000	76000000	40900000	52100000	68700000	39000000	48900000	78900000	62900000	66000000	98100000	75500000	79300000	66600000
								3655	10162	Q9Y6N1|COX11_HUMAN	110.09	21	3	3	Carbamidomethylation	2490000	1740000	2310000	2320000	2110000	2320000	2110000	1850000	1970000	3460000	4970000	5570000	6690000	5950000	6330000	6260000	5170000	4990000	3640000	2900000	2920000	3400000	3230000	3240000	3560000	3970000	3350000	2490000	1740000	2310000	2320000	2110000	2320000	2110000
								1747	1309	Q9UNP9|PPIE_HUMAN	109.87	33	5	5	Carbamidomethylation; Deamidation (NQ)	20800000	21100000	23600000	21300000	19900000	23800000	15200000	13000000	17400000	9620000	5410000	8550000	8150000	5140000	8160000	8060000	5380000	5720000	15300000	12200000	12700000	16300000	13600000	15800000	13300000	12700000	14100000	13400000	14100000	14900000	12300000	13600000	14400000	10200000
								2940	2146	Q8NBZ0|IN80E_HUMAN	109.82	29	4	4	Carbamidomethylation	47500000	45500000	52000000	46100000	43300000	50000000	33900000	35700000	42400000	32700000	33100000	34000000	26100000	26900000	29900000	25700000	25800000	25900000	73300000	79900000	75800000	67100000	73400000	73200000	65200000	69100000	62200000	34600000	34200000	38100000	33600000	31100000	36700000	25900000
								1145	1048	Q9UKX7|NUP50_HUMAN	109.82	31	9	9	Carbamidomethylation	24900000	25700000	25500000	20700000	23700000	24900000	19000000	23100000	20900000	17800000	31200000	33300000	23500000	25200000	24800000	25700000	29000000	25900000	9030000	14000000	12900000	19300000	12300000	10700000	8400000	10400000	9970000	15000000	12600000	13100000	12000000	12600000	10700000	11100000
								1557	1951	Q6PI48|SYDM_HUMAN	109.29	8	4	4		1120000	2560000	2550000	2970000	2220000	3640000	2510000	2180000	3580000	6050000	6540000	7260000	7300000	7420000	7320000	7100000	8560000	7360000	4250000	3820000	4110000	3350000	4720000	3830000	3760000	3390000	3450000	1120000	2560000	2550000	2480000	2220000	3640000	2510000
								2531	2427	P05386|RLA1_HUMAN	108.68	68	4	3	Carbamidomethylation; Oxidation (M)	997000000	990000000	948000000	871000000	1020000000	1030000000	731000000	861000000	864000000	1080000000	852000000	944000000	736000000	794000000	770000000	969000000	928000000	711000000	395000000	336000000	357000000	369000000	341000000	329000000	351000000	339000000	467000000	868000000	858000000	830000000	763000000	919000000	888000000	629000000
								434	1090	Q9Y6D9|MD1L1_HUMAN	108.61	37	22	21	Carbamidomethylation	35100000	33900000	33800000	42600000	32400000	36800000	54200000	44200000	49600000	51900000	64700000	59900000	96100000	86300000	87700000	84300000	82700000	79000000	120000000	119000000	107000000	131000000	117000000	112000000	127000000	116000000	103000000	10900000	10900000	11000000	13300000	11400000	14600000	16000000
								1826	3263	A1L0T0|ILVBL_HUMAN	108.49	9	3	3	Carbamidomethylation	3500000	1830000	3240000	2440000	2640000	2470000	3200000	4650000	3360000	8140000	7940000	6790000	8660000	6420000	9160000	7460000	6140000	9010000	3050000	4440000	3970000	3680000	5220000	4610000	3270000	4530000	5180000	3500000	1830000	3240000	2440000	2640000	2470000	3200000
								292	563	P35251|RFC1_HUMAN	108.48	23	23	23	Carbamidomethylation	33000000	30000000	31400000	33200000	33600000	36900000	38500000	36800000	40100000	79500000	91200000	90700000	85300000	89600000	91700000	98300000	94800000	90300000	70200000	72000000	70700000	84400000	77000000	82400000	83800000	74500000	84100000	9900000	7520000	7950000	9470000	8720000	9770000	11500000
								764	821	P18124|RL7_HUMAN	108.38	55	21	21	Carbamidomethylation; Deamidation (NQ)	886000000	912000000	870000000	879000000	843000000	870000000	984000000	940000000	942000000	935000000	914000000	908000000	1050000000	956000000	923000000	923000000	921000000	888000000	331000000	405000000	384000000	389000000	342000000	363000000	403000000	348000000	370000000	352000000	331000000	332000000	345000000	290000000	311000000	388000000
								2018	2178	P50213|IDH3A_HUMAN	108.27	22	6	6	Carbamidomethylation	6330000	6830000	6040000	8250000	8010000	7390000	7540000	4270000	5110000	13400000	16800000	16600000	17600000	18200000	19400000	16200000	17000000	18400000	9680000	11200000	11000000	12200000	10300000	9100000	11600000	9570000	8520000	4050000	4290000	4780000	6080000	5380000	5060000	5780000
								1631	2294	Q13127|REST_HUMAN	108.07	8	5	5	Carbamidomethylation	11700000	5550000	5270000	7020000	3660000	8510000	9580000	4430000	3800000	11800000	16700000	17100000	17900000	12900000	13200000	17700000	13500000	15000000	16900000	20000000	19500000	23200000	24800000	24000000	19000000	21300000	18000000	9510000	3430000	4570000	5010000	2350000	7960000	8820000
								1431	1063	Q15560|TCEA2_HUMAN	108.01	42	9	7	Carbamidomethylation	22900000	18900000	15600000	20500000	17000000	17500000	21000000	15000000	21800000	21000000	21700000	20800000	17000000	20100000	21900000	20900000	16000000	17900000	10900000	9860000	10100000	5720000	7850000	7020000	6180000	6180000	5370000	13700000	10800000	10000000	11800000	11200000	11300000	13600000
								2044	2151	Q92643|GPI8_HUMAN	107.68	14	3	3		3090000	4040000	2680000	3950000	1940000	3960000	2710000	3740000	3760000	7730000	8420000	9080000	7410000	9110000	8860000	8470000	9580000	7300000	4380000	6750000	4460000	4520000	5670000	4690000	4220000	5780000	5020000	3090000	4040000	2680000	3950000	1940000	3960000	2710000
								682	1185	P18621|RL17_HUMAN	107.65	59	17	17	Carbamidomethylation; Oxidation (M)	1130000000	1040000000	1130000000	1100000000	1000000000	1080000000	1050000000	1050000000	1090000000	1260000000	1270000000	1260000000	1350000000	1370000000	1370000000	1350000000	1330000000	1350000000	489000000	479000000	495000000	445000000	499000000	480000000	517000000	559000000	516000000	398000000	330000000	389000000	388000000	365000000	391000000	357000000
								463	329	Q92466|DDB2_HUMAN	107.05	62	23	23	Carbamidomethylation; Oxidation (M)	606000000	599000000	600000000	616000000	603000000	624000000	668000000	652000000	656000000	687000000	643000000	656000000	659000000	640000000	646000000	662000000	651000000	641000000	1900000000	1700000000	1690000000	1830000000	1850000000	1810000000	1770000000	1810000000	1770000000	192000000	179000000	186000000	204000000	201000000	198000000	208000000
								2467	2657	Q13586|STIM1_HUMAN	106.83	5	3	3		2320000	1210000	919000	1830000	1180000	752000	941000	886000	895000	3120000	2610000	2430000	3670000	2560000	5280000	3430000	2760000	1830000	2760000	3490000	3060000	2550000	3090000	2960000	2230000	1730000	2780000	2320000	1210000	919000	1830000	1180000	752000	941000
								2008	1450	O75489|NDUS3_HUMAN	106.73	41	8	8		18600000	22000000	28300000	17800000	33400000	25900000	10800000	24000000	21100000	19700000	28400000	34000000	13500000	30300000	35200000	22600000	29500000	30000000	7140000	9210000	10900000	6250000	11800000	9600000	5150000	11700000	10800000	11200000	13400000	19400000	10000000	24300000	16900000	6390000
								612	1458	P15927|RFA2_HUMAN	106.67	55	10	10	Carbamidomethylation; Oxidation (M); Deamidation (NQ)	263000000	260000000	248000000	274000000	255000000	241000000	274000000	252000000	248000000	389000000	302000000	313000000	379000000	340000000	330000000	369000000	335000000	328000000	769000000	720000000	654000000	727000000	659000000	665000000	711000000	631000000	599000000	156000000	146000000	151000000	165000000	154000000	153000000	158000000
								2474	1751	Q9UBM7|DHCR7_HUMAN	106.58	13	5	5	Carbamidomethylation	7650000	6660000	6000000	7420000	6620000	6940000	8080000	8510000	8870000	12400000	21400000	19100000	20100000	21000000	20600000	18500000	19400000	19500000	11400000	13600000	11900000	13800000	14400000	13000000	12400000	13400000	12400000	7110000	6150000	6000000	6460000	5750000	6150000	7490000
								939	910	Q15785|TOM34_HUMAN	106.46	51	11	11	Carbamidomethylation	18700000	22600000	24100000	20700000	26000000	27600000	24800000	27900000	29000000	31500000	33200000	37000000	27800000	36500000	39200000	32600000	34200000	30800000	71800000	79900000	80600000	54600000	69500000	66400000	65200000	78800000	73700000	8790000	12100000	11800000	11500000	12800000	13100000	12500000
								2527	1685	P62899|RL31_HUMAN	106.43	40	6	6		542000000	556000000	554000000	523000000	566000000	539000000	541000000	534000000	534000000	719000000	675000000	723000000	679000000	682000000	665000000	651000000	679000000	650000000	278000000	265000000	285000000	260000000	245000000	234000000	264000000	267000000	263000000	420000000	436000000	434000000	411000000	470000000	431000000	435000000
								1104	1797	Q5TGY3|AHDC1_HUMAN	106.05	3	3	3		1670000	1930000	2220000	1550000	1930000	3920000	1220000	1990000	1650000	527000	2580000	2480000	1380000	2370000	2320000	1650000	2280000	2230000	5160000	5990000	5180000	3980000	5180000	4790000	4100000	5540000	5050000	1670000	1930000	2220000	1550000	1930000	3920000	1220000
								517	648	P23258|TBG1_HUMAN	105.87	58	17	17	Carbamidomethylation	76700000	88500000	87700000	87800000	99600000	97600000	78100000	87700000	83300000	76400000	89800000	89000000	88900000	97900000	95200000	91000000	101000000	92200000	209000000	214000000	212000000	205000000	220000000	223000000	201000000	213000000	218000000	30600000	34500000	33900000	30100000	34800000	34400000	28100000
								617	161	Q8N3V7|SYNPO_HUMAN	104.99	25	15	15	Carbamidomethylation; Deamidation (NQ)	66100000	70900000	79900000	64300000	58400000	56200000	70100000	71200000	59000000	55400000	75100000	80900000	79600000	67900000	71700000	69100000	69600000	74500000	29100000	29200000	27400000	25200000	29200000	27600000	23300000	26100000	28900000	32200000	26800000	26900000	29800000	26500000	25800000	32000000
								1651	2585	Q86TJ2|TAD2B_HUMAN	104.47	22	7	7	Carbamidomethylation	6010000	6690000	6950000	6580000	6420000	8410000	5670000	9490000	7080000	6690000	7210000	7710000	7570000	9480000	6460000	9120000	9090000	6060000	14000000	18400000	17600000	19100000	19100000	20700000	16500000	18000000	14800000	4560000	4820000	3880000	5030000	4470000	4430000	4380000
								2023	1738	O75821|EIF3G_HUMAN	103.36	17	3	3		4520000	8790000	7460000	5730000	3990000	6480000	5170000	7050000	6280000	6150000	7860000	6050000	6970000	8640000	7190000	6520000	7470000	6500000	3410000	2810000	2980000	2860000	3400000	3410000	2450000	954000	3180000	4520000	8790000	7460000	5730000	3990000	6480000	5170000
								1614	1203	Q02543|RL18A_HUMAN	103.35	46	10	10	Carbamidomethylation; Deamidation (NQ)	454000000	479000000	468000000	412000000	443000000	437000000	441000000	492000000	479000000	510000000	559000000	542000000	520000000	598000000	616000000	492000000	562000000	575000000	240000000	245000000	211000000	181000000	198000000	192000000	194000000	210000000	210000000	272000000	295000000	269000000	239000000	265000000	251000000	276000000
								736	1016	Q9Y4I1|MYO5A_HUMAN	103.02	7	8	7	Carbamidomethylation	4880000	4820000	5350000	4450000	7580000	6760000	4540000	6960000	5830000	3540000	5420000	5980000	4750000	4760000	5290000	4710000	6320000	5670000	1830000	2640000	2150000	2660000	3500000	2710000	2010000	2180000	3310000	2970000	3130000	3550000	3260000	6200000	4790000	2620000
								2158	3979	P49005|DPOD2_HUMAN	102.27	18	4	4	Carbamidomethylation	1810000	863000	1280000	2230000	1240000	2170000	2120000	1390000	2560000	4420000	4520000	4000000	5010000	4970000	5030000	4580000	3650000	4580000	3940000	4260000	3670000	4050000	3320000	5150000	3470000	3510000	2870000	1810000	762000	1140000	2230000	1240000	2000000	2120000
								482	388	Q15061|WDR43_HUMAN	102.12	41	20	20	Carbamidomethylation; Deamidation (NQ)	158000000	144000000	147000000	159000000	137000000	149000000	164000000	142000000	150000000	174000000	172000000	166000000	196000000	171000000	178000000	183000000	164000000	170000000	387000000	354000000	344000000	381000000	378000000	389000000	381000000	359000000	356000000	80800000	59200000	65600000	76800000	57600000	68200000	81100000
								508	551	P51659|DHB4_HUMAN	102.11	41	23	23	Carbamidomethylation	53700000	58500000	60300000	55500000	59100000	62400000	57100000	63500000	77700000	126000000	131000000	145000000	130000000	133000000	142000000	135000000	139000000	129000000	61600000	67300000	68100000	64400000	62600000	69200000	57900000	61900000	65700000	14900000	19600000	17100000	18500000	20000000	18400000	14000000
								1131	1538	Q53GS7|GLE1_HUMAN	101.76	15	6	6	Carbamidomethylation	4110000	7520000	9080000	8330000	7400000	8390000	8430000	4950000	7040000	8940000	16600000	18100000	17000000	16000000	17800000	18600000	12800000	11600000	2960000	6600000	6220000	8540000	9000000	7600000	7440000	7360000	6240000	2390000	5360000	6100000	6030000	5100000	5690000	7220000
								937	778	Q8WWY3|PRP31_HUMAN	101.3	38	14	14	Carbamidomethylation; Deamidation (NQ)	94000000	93400000	98000000	92800000	95100000	92500000	94000000	95400000	101000000	32100000	31300000	37900000	36800000	37700000	39900000	43000000	34800000	39000000	108000000	111000000	99800000	100000000	103000000	101000000	91500000	103000000	111000000	29600000	36700000	32700000	29500000	45800000	26700000	28100000
								2064	1792	Q92733|PRCC_HUMAN	101.09	18	5	5		12300000	14400000	15800000	12700000	12100000	15400000	11000000	10300000	12100000	14400000	15600000	16700000	12400000	10700000	12200000	10900000	13500000	12800000	26400000	32900000	35900000	29900000	33200000	31600000	27000000	29100000	32400000	11100000	13700000	12600000	10000000	11300000	12400000	8610000
								1609	1887	O43670|ZN207_HUMAN	101.03	16	10	10	Carbamidomethylation	120000000	95300000	117000000	133000000	120000000	131000000	149000000	133000000	145000000	153000000	155000000	135000000	167000000	130000000	165000000	178000000	167000000	165000000	362000000	326000000	305000000	334000000	325000000	328000000	338000000	313000000	267000000	83000000	64500000	79600000	94600000	86600000	92600000	98600000
								2774	1974	P49207|RL34_HUMAN	100.72	15	3	3	Carbamidomethylation	228000000	195000000	224000000	194000000	160000000	172000000	211000000	187000000	194000000	225000000	254000000	221000000	224000000	224000000	209000000	212000000	213000000	231000000	112000000	108000000	94800000	94100000	82700000	79000000	105000000	89200000	78400000	183000000	140000000	175000000	149000000	110000000	126000000	153000000
								2634	2307	Q9Y6M0|TEST_HUMAN	100.66	11	3	3	Carbamidomethylation	1830000	1190000	2170000	1470000	2290000	1610000	3060000	1860000	2970000	1480000	2930000	5510000	5640000	6100000	5990000	5200000	5960000	6580000	3260000	2710000	2730000	3570000	3070000	2530000	2890000	1690000	3700000	1830000	1190000	2170000	1470000	2290000	1610000	3060000
								645	651	Q96SI9|STRBP_HUMAN	100.59	29	16	13	Carbamidomethylation	23500000	23500000	18800000	24900000	23400000	21200000	28000000	21900000	23900000	22000000	26100000	23800000	30500000	25800000	25200000	29500000	24600000	24600000	12400000	11600000	11200000	12800000	13700000	13000000	12200000	12700000	10800000	10400000	9450000	8360000	10700000	11300000	10300000	10500000
								43	26	Q15233|NONO_HUMAN	100.41	68	34	32	Carbamidomethylation; Oxidation (M); Deamidation (NQ)	5530000000	5560000000	5320000000	5380000000	5330000000	5400000000	6970000000	6630000000	6800000000	13000000000	11500000000	11800000000	12400000000	12400000000	11900000000	13300000000	13000000000	12100000000	17500000000	15600000000	16500000000	16100000000	15000000000	15500000000	16500000000	15400000000	16400000000	1330000000	1230000000	1290000000	1280000000	1250000000	1440000000	1540000000
								1978	3270	O75925|PIAS1_HUMAN	100.28	10	4	3	Carbamidomethylation	623000	1520000	1480000	755000	1700000	1690000	828000	1620000	1610000	2470000	3100000	2590000	1890000	3540000	2890000	2600000	2440000	2270000	2510000	3530000	3140000	2950000	4070000	3530000	2670000	3660000	2990000	623000	1520000	1480000	755000	1700000	1690000	828000
								289	443	Q6P4R8|NFRKB_HUMAN	99.93	28	24	24	Carbamidomethylation	35300000	32100000	32300000	36800000	35700000	38100000	46600000	40000000	45800000	22700000	37900000	38400000	39500000	35800000	34400000	36000000	35000000	33300000	96600000	94600000	102000000	89000000	81100000	84500000	90700000	79100000	81900000	8580000	6890000	8230000	8280000	7010000	8350000	9480000
								1033	1591	Q8IVH2|FOXP4_HUMAN	99.88	21	6	6	Carbamidomethylation	7940000	3620000	9540000	7540000	4490000	9310000	4830000	4860000	6320000	8850000	6700000	12200000	11700000	8540000	11200000	9230000	8660000	11100000	16400000	13200000	17400000	15100000	19400000	19800000	13500000	18300000	16700000	6730000	2360000	7420000	6660000	3730000	7260000	4490000
								1611	2796	A0AV96|RBM47_HUMAN	99.74	10	3	3	Carbamidomethylation	2520000	2080000	2000000	2370000	2790000	3190000	1880000	2060000	2410000	2260000	2230000	3270000	1830000	2190000	2430000	3480000	2680000	2750000	5520000	5360000	6900000	4640000	5530000	6390000	4630000	5630000	7520000	2520000	2080000	2000000	2370000	2790000	3190000	1880000
								1442	1236	Q96CS3|FAF2_HUMAN	99.62	28	9	9	Carbamidomethylation	20400000	19600000	19600000	20800000	19700000	20300000	21200000	19600000	19600000	41100000	40100000	39200000	47300000	37700000	42300000	43600000	41200000	40500000	17200000	14400000	15500000	18700000	16200000	16300000	16700000	13400000	15400000	11600000	10200000	10300000	10800000	9600000	9840000	11200000
								2808	9647	Q9H3G5|CPVL_HUMAN	99.48	15	6	6		2400000	5440000	3670000	4490000	5740000	4220000	3100000	4300000	3530000	4690000	6510000	6100000	8410000	8690000	7090000	7270000	7480000	9750000	11100000	10100000	9190000	10300000	7950000	8590000	8130000	7650000	7950000	832000	3800000	3190000	2310000	4070000	2870000	2600000
								317	28	O94776|MTA2_HUMAN	99.32	53	28	23	Carbamidomethylation; Deamidation (NQ)	333000000	341000000	337000000	328000000	310000000	338000000	354000000	334000000	357000000	147000000	159000000	164000000	161000000	155000000	164000000	161000000	155000000	156000000	167000000	168000000	164000000	173000000	158000000	168000000	182000000	162000000	152000000	109000000	97400000	115000000	103000000	99300000	115000000	112000000
								2264	1943	O00264|PGRC1_HUMAN	99.25	28	4	4		17000000	14800000	15600000	15600000	11500000	13300000	14100000	13100000	14500000	18900000	27500000	29800000	38600000	33300000	35300000	34800000	29400000	32200000	11000000	10700000	10400000	14100000	14200000	14200000	13600000	12500000	10700000	15500000	13200000	13900000	13600000	10600000	12200000	12900000
								810	1369	Q9P206|K1522_HUMAN	99.06	12	6	6		14300000	11600000	16000000	15700000	15000000	16800000	15000000	16300000	14800000	8790000	12900000	15800000	12500000	19800000	16600000	11200000	16200000	13500000	28200000	35400000	34100000	37600000	42100000	37400000	38900000	43200000	33800000	8990000	8220000	10400000	10700000	9530000	11400000	10000000
								3729	3097	Q9UHA3|RLP24_HUMAN	98.97	23	3	3	Carbamidomethylation	14700000	13800000	15000000	16400000	15300000	18000000	15300000	14100000	14900000	14500000	15800000	16300000	16500000	14800000	17500000	11500000	15300000	15300000	3860000	6010000	5520000	6910000	7020000	7020000	6480000	6440000	7120000	14700000	13800000	15000000	16400000	15300000	18000000	15300000
								107	93	Q9BUQ8|DDX23_HUMAN	98.88	51	42	42	Carbamidomethylation; Oxidation (M)	915000000	896000000	877000000	911000000	873000000	908000000	1020000000	953000000	952000000	1050000000	1020000000	1000000000	1090000000	1010000000	993000000	1050000000	985000000	958000000	2380000000	2130000000	2110000000	2410000000	2200000000	2310000000	2400000000	2190000000	2220000000	227000000	195000000	218000000	218000000	192000000	225000000	258000000
								1910	1635	O95983|MBD3_HUMAN	98.84	22	7	5		8860000	10800000	10600000	8850000	11500000	11400000	6380000	12400000	12100000	3440000	4740000	5250000	2550000	5080000	4680000	3820000	4690000	4320000	5660000	9330000	7440000	4350000	9470000	6780000	4000000	8790000	6750000	6220000	6910000	7630000	6100000	7160000	7580000	3720000
								1940	3778	Q7Z2K6|ERMP1_HUMAN	98.6	5	3	3		3330000	1450000	2860000	2520000	2380000	2930000	2390000	2780000	2730000	5200000	4520000	7490000	3500000	8790000	7580000	6370000	4200000	6980000	1790000	2230000	2650000	2570000	1850000	2770000	2580000	2970000	3040000	3330000	1450000	2860000	2520000	2380000	2930000	2390000
								2291	1658	P82979|SARNP_HUMAN	98.41	26	4	4		28000000	23600000	25200000	22000000	20200000	25200000	20000000	21500000	21000000	41500000	42800000	46000000	45200000	37000000	40500000	43500000	39000000	38200000	66700000	58700000	58600000	64800000	54600000	54700000	55900000	46600000	51300000	24600000	21000000	23000000	22000000	20200000	22800000	20000000
								1071	2049	P10244|MYBB_HUMAN	98.2	14	6	6		5550000	7570000	8270000	6170000	6920000	7970000	9510000	9530000	7660000	3830000	9210000	8740000	6780000	8750000	11200000	6150000	5470000	7550000	13300000	17000000	9840000	14500000	15500000	13300000	14300000	14500000	13400000	2880000	3440000	3650000	3510000	3620000	4220000	5040000
								502	736	Q9UL03|INT6_HUMAN	97.99	30	19	15	Carbamidomethylation	16700000	16400000	13200000	18800000	19200000	18000000	18600000	17900000	20600000	30600000	27500000	28700000	30800000	27800000	31700000	29700000	28300000	24700000	39300000	42600000	42200000	42900000	51700000	48700000	40300000	42100000	43200000	7830000	6680000	4400000	8220000	8480000	7880000	7530000
								743	1398	Q96CW5|GCP3_HUMAN	97.81	20	13	13	Carbamidomethylation	14500000	8510000	12100000	18200000	13000000	11800000	10000000	13300000	16800000	10200000	11500000	14300000	15700000	12500000	14700000	13300000	12200000	14800000	26100000	29900000	28300000	36200000	39700000	36600000	27300000	32800000	34700000	7490000	3140000	4630000	9470000	4510000	3460000	2840000
								1373	1880	Q9UPN9|TRI33_HUMAN	97.79	5	5	5	Carbamidomethylation	2770000	2770000	2870000	3080000	2540000	2610000	2920000	2180000	2580000	3580000	3950000	3520000	3700000	3300000	3990000	3620000	3330000	2860000	7770000	6760000	5650000	5230000	4960000	5600000	6670000	5120000	8010000	2150000	1950000	1750000	2030000	1810000	1810000	1690000
								1987	1122	Q00403|TF2B_HUMAN	97.74	26	6	6	Carbamidomethylation	13900000	16200000	14100000	13800000	16500000	16600000	12600000	17200000	15700000	5280000	6750000	7110000	5370000	7160000	7660000	5640000	5790000	5480000	7470000	6500000	8720000	5620000	6870000	7600000	5710000	6440000	6920000	9640000	11000000	9750000	10800000	10300000	10200000	10600000
								2077	2642	Q9UGJ1|GCP4_HUMAN	97.72	9	4	4		2560000	3600000	1540000	2440000	2150000	1060000	3010000	2350000	3100000	3270000	3650000	2120000	2910000	3150000	2780000	2720000	2730000	1540000	5180000	5950000	5550000	7280000	6810000	6540000	7020000	5910000	5830000	2560000	3150000	1330000	1980000	2060000	629000	2250000
								2378	1857	P55145|MANF_HUMAN	97.67	34	7	7	Carbamidomethylation	17700000	22500000	17700000	15900000	19300000	18300000	11200000	17300000	17800000	9000000	21000000	18600000	11500000	11000000	15800000	11300000	20000000	9820000	34500000	39400000	43700000	31100000	39300000	43800000	29100000	35200000	36000000	13700000	17900000	15200000	12100000	14700000	15800000	9590000
								775	991	Q14152|EIF3A_HUMAN	97.12	11	12	11	Carbamidomethylation	15300000	20600000	20000000	17200000	21700000	21600000	19400000	23500000	23700000	20200000	23900000	21500000	20200000	24100000	24100000	20200000	25100000	20900000	7890000	9860000	10600000	8040000	12500000	10800000	6950000	10000000	9800000	5350000	8220000	8850000	5690000	9560000	10300000	7810000
								1017	1606	Q9NS91|RAD18_HUMAN	97.11	22	8	8	Carbamidomethylation	16100000	11200000	10700000	15900000	9340000	11300000	15400000	10200000	10800000	10900000	12400000	13600000	17600000	13700000	15000000	15900000	13300000	14600000	24900000	27600000	25400000	27600000	25700000	25000000	26700000	24100000	23400000	10600000	5910000	5630000	9500000	5800000	6060000	9360000
								936	338	Q86YP4|P66A_HUMAN	97.07	36	16	14	Carbamidomethylation	49600000	46500000	47200000	47800000	41900000	49200000	57600000	56600000	63200000	13200000	19500000	23700000	19300000	17000000	19900000	17400000	17300000	18000000	60000000	61600000	59700000	47900000	44800000	47700000	48800000	45800000	49400000	19700000	17200000	18700000	19400000	16400000	19400000	22300000
								691	761	Q9H9F9|ARP5_HUMAN	97.02	43	18	18	Carbamidomethylation; Deamidation (NQ)	43100000	51000000	48400000	41700000	55000000	57700000	44500000	51600000	57500000	31300000	41800000	46000000	35500000	49400000	50700000	47800000	51500000	45200000	110000000	110000000	108000000	103000000	125000000	117000000	88100000	121000000	123000000	9590000	15000000	15400000	8890000	18400000	17100000	8020000
								711	494	P51114|FXR1_HUMAN	96.99	45	19	17	Carbamidomethylation; Deamidation (NQ)	168000000	149000000	159000000	164000000	145000000	164000000	160000000	144000000	157000000	168000000	181000000	181000000	179000000	166000000	164000000	179000000	172000000	167000000	74100000	73700000	80800000	79300000	64600000	73800000	70800000	65700000	65700000	62200000	59800000	61700000	61500000	57000000	67600000	54200000
								797	716	Q12872|SFSWA_HUMAN	96.83	33	20	20	Carbamidomethylation; Deamidation (NQ)	47100000	44200000	44400000	46600000	40300000	40700000	40400000	38900000	44000000	48400000	44700000	49300000	48700000	46100000	49600000	48900000	42500000	47300000	103000000	99600000	104000000	96300000	100000000	100000000	99900000	101000000	100000000	13700000	13300000	13700000	12800000	9080000	8410000	13300000
								945	3013	Q5VTR2|BRE1A_HUMAN	96.6	5	5	3		1270000	3150000	1950000	1650000	3080000	1980000	1700000	2650000	2740000	1940000	3090000	2740000	1920000	2380000	2030000	11100000	3060000	2970000	5340000	5990000	6110000	3390000	5550000	5340000	4770000	5390000	6740000	1270000	3150000	1950000	1650000	3080000	1980000	1700000
								35	143	Q92878|RAD50_HUMAN	96.55	42	53	53	Carbamidomethylation; Deamidation (NQ)	307000000	299000000	297000000	303000000	305000000	302000000	326000000	317000000	316000000	330000000	374000000	378000000	390000000	388000000	398000000	396000000	391000000	375000000	802000000	762000000	719000000	743000000	690000000	714000000	705000000	652000000	674000000	60600000	52400000	56500000	56900000	49400000	58500000	66700000
								2923	2083	Q8TCT9|HM13_HUMAN	96.28	14	4	4	Oxidation (M)	18100000	19000000	19100000	20900000	22500000	21500000	21000000	21100000	20700000	44300000	47300000	48400000	46100000	50900000	49900000	48300000	52000000	53700000	33900000	24300000	23000000	32500000	22000000	20800000	29000000	21000000	20500000	17500000	17900000	18300000	18500000	21800000	20800000	18600000
								626	582	P27824|CALX_HUMAN	95.62	35	22	22	Carbamidomethylation; Oxidation (M)	253000000	238000000	233000000	256000000	194000000	239000000	244000000	214000000	222000000	532000000	519000000	490000000	534000000	501000000	510000000	533000000	519000000	483000000	224000000	208000000	231000000	239000000	218000000	211000000	224000000	210000000	215000000	84000000	85000000	86700000	87400000	51100000	94000000	81200000
								752	977	Q96SY0|INT14_HUMAN	95.51	43	14	14	Carbamidomethylation; Deamidation (NQ)	51200000	52400000	52500000	51400000	52600000	55800000	40200000	43800000	43100000	62400000	57900000	60500000	55500000	58300000	57300000	56300000	60100000	50900000	119000000	125000000	118000000	113000000	126000000	118000000	110000000	117000000	114000000	27300000	23200000	26400000	28500000	20900000	26900000	22300000
								2036	1387	Q07020|RL18_HUMAN	94.83	43	10	10	Carbamidomethylation	822000000	683000000	629000000	722000000	692000000	733000000	770000000	802000000	828000000	831000000	743000000	674000000	808000000	872000000	769000000	771000000	839000000	784000000	363000000	352000000	336000000	322000000	349000000	352000000	331000000	365000000	361000000	448000000	314000000	281000000	400000000	363000000	425000000	393000000
								1803	1391	Q13595|TRA2A_HUMAN	94.82	26	8	6	Carbamidomethylation; Deamidation (NQ)	87600000	91400000	96800000	91500000	90300000	95600000	73700000	79400000	78100000	29800000	34200000	37100000	32500000	34700000	38100000	33100000	36000000	37600000	47100000	47700000	44700000	45200000	49900000	47600000	44300000	51100000	47700000	62900000	60700000	72800000	68000000	59900000	69100000	52800000
								452	177	Q9BUJ2|HNRL1_HUMAN	94.73	39	26	26	Carbamidomethylation; Oxidation (M)	692000000	711000000	713000000	679000000	722000000	733000000	745000000	727000000	750000000	662000000	619000000	659000000	607000000	624000000	629000000	639000000	640000000	630000000	329000000	299000000	290000000	298000000	303000000	305000000	310000000	298000000	303000000	190000000	193000000	204000000	169000000	209000000	200000000	179000000
								397	482	Q8IYB3|SRRM1_HUMAN	94.45	22	16	16	Carbamidomethylation; Deamidation (NQ)	517000000	521000000	503000000	504000000	534000000	540000000	555000000	539000000	539000000	192000000	201000000	224000000	176000000	197000000	191000000	213000000	210000000	196000000	553000000	517000000	566000000	468000000	459000000	475000000	496000000	450000000	537000000	234000000	273000000	251000000	216000000	267000000	283000000	236000000
								649	406	Q9H0E9|BRD8_HUMAN	94.37	15	12	12	Carbamidomethylation; Deamidation (NQ)	60500000	53300000	58300000	54900000	53900000	54900000	41900000	40600000	46100000	38800000	37700000	45400000	37700000	35700000	39700000	41800000	39500000	45000000	93700000	96200000	95600000	94100000	99300000	98900000	85400000	90200000	96400000	25000000	21000000	21800000	22500000	20500000	18000000	16700000
								674	768	P39748|FEN1_HUMAN	94.12	54	17	17	Carbamidomethylation; Oxidation (M); Deamidation (NQ)	561000000	570000000	592000000	578000000	613000000	629000000	576000000	612000000	610000000	721000000	681000000	700000000	618000000	704000000	700000000	650000000	680000000	662000000	1420000000	1500000000	1490000000	1310000000	1440000000	1360000000	1310000000	1390000000	1360000000	129000000	149000000	156000000	150000000	192000000	195000000	142000000
								461	528	Q9HCD5|NCOA5_HUMAN	94.08	62	21	21	Carbamidomethylation; Deamidation (NQ)	128000000	113000000	117000000	140000000	127000000	148000000	144000000	138000000	151000000	99700000	110000000	104000000	126000000	127000000	119000000	122000000	125000000	121000000	301000000	280000000	261000000	274000000	274000000	277000000	289000000	279000000	272000000	34400000	22900000	28800000	37900000	25400000	40000000	30900000
								708	637	Q9UEG4|ZN629_HUMAN	93.99	20	12	12	Carbamidomethylation	33400000	23200000	32100000	32400000	23000000	26400000	29900000	23100000	25400000	14800000	26300000	31100000	31700000	19400000	29400000	29900000	25600000	30500000	69900000	65400000	60900000	63100000	61900000	59800000	64000000	53500000	55800000	17800000	9620000	15500000	14700000	13800000	14100000	14700000
								1018	714	Q15050|RRS1_HUMAN	93.85	33	10	9	Carbamidomethylation	77300000	77800000	77100000	67500000	72700000	68100000	64000000	72500000	69800000	66200000	74800000	80000000	53400000	69800000	73700000	73800000	71700000	66400000	29400000	38000000	37800000	26200000	24300000	30900000	30000000	34100000	37700000	43600000	40800000	41300000	38900000	36400000	34600000	37000000
								1115	953	P23284|PPIB_HUMAN	93.67	60	16	15	Carbamidomethylation; Deamidation (NQ); Oxidation (M)	428000000	444000000	426000000	440000000	430000000	423000000	400000000	404000000	403000000	397000000	441000000	402000000	387000000	385000000	388000000	361000000	373000000	369000000	1040000000	1020000000	953000000	930000000	925000000	960000000	881000000	847000000	873000000	159000000	175000000	176000000	163000000	165000000	168000000	155000000
								1630	2250	Q6ZU65|UBN2_HUMAN	93.18	5	5	5	Carbamidomethylation	3460000	3060000	3050000	3970000	2070000	3130000	4000000	4510000	3450000	5360000	6450000	7370000	3790000	6740000	4170000	3300000	4620000	4860000	7130000	11600000	10100000	6790000	10400000	8110000	6800000	9020000	5800000	2780000	2930000	2400000	2680000	2070000	2530000	2570000
								757	83	P48382|RFX5_HUMAN	92.72	40	19	19	Carbamidomethylation	71000000	74200000	66000000	75500000	76300000	77000000	83000000	80200000	81100000	17600000	32500000	29800000	30700000	32400000	31200000	27700000	30900000	29200000	44800000	48300000	51300000	40900000	42900000	41700000	42600000	42500000	38500000	17800000	21400000	20000000	20100000	23100000	22900000	22500000
								38	223	Q02880|TOP2B_HUMAN	92.57	39	60	44	Carbamidomethylation; Deamidation (NQ); Oxidation (M)	127000000	147000000	144000000	133000000	163000000	165000000	156000000	178000000	176000000	340000000	372000000	379000000	338000000	392000000	395000000	339000000	377000000	366000000	196000000	214000000	208000000	253000000	285000000	282000000	212000000	231000000	221000000	18900000	20900000	20800000	21400000	24700000	23300000	24100000
								2227	1636	P25398|RS12_HUMAN	92.15	55	7	7	Carbamidomethylation; Oxidation (M)	686000000	805000000	718000000	639000000	612000000	670000000	526000000	528000000	549000000	297000000	275000000	292000000	262000000	254000000	260000000	266000000	259000000	270000000	440000000	450000000	473000000	343000000	424000000	485000000	428000000	443000000	472000000	450000000	552000000	476000000	404000000	391000000	437000000	355000000
								841	1800	Q9Y2F5|ICE1_HUMAN	91.99	5	8	8		4010000	3920000	4280000	3130000	3500000	3620000	2570000	3260000	6490000	6200000	5650000	5400000	4450000	6700000	6100000	6450000	6270000	4790000	9700000	11100000	11900000	7770000	11500000	10300000	9140000	11700000	12000000	2580000	2500000	2830000	2450000	2110000	2510000	2470000
								415	860	P06748|NPM_HUMAN	91.85	71	18	17	Carbamidomethylation; Oxidation (M); Deamidation (NQ)	14300000000	15200000000	14300000000	14000000000	13500000000	12800000000	11800000000	10900000000	11000000000	14600000000	12600000000	13700000000	11900000000	12300000000	10600000000	13800000000	13100000000	12500000000	6390000000	5180000000	5900000000	6350000000	5330000000	5520000000	6300000000	5330000000	5850000000	7850000000	6720000000	6830000000	7590000000	5440000000	5730000000	5990000000
								3079	2511	Q15773|MLF2_HUMAN	91.64	22	3	3		2540000	1860000	1570000	3200000	2400000	2140000	2510000	1490000	1700000	6360000	5040000	5520000	4070000	6170000	3080000	5960000	5830000	3610000	4080000	4470000	4640000	5810000	3130000	4420000	5540000	4060000	4130000	2540000	1860000	1570000	3200000	2400000	2140000	2510000
								1775	2830	Q9NQZ2|SAS10_HUMAN	91.42	15	6	6		6850000	6950000	7750000	7450000	8400000	8520000	8060000	10300000	9430000	2730000	7460000	9180000	6860000	9240000	10300000	10200000	10000000	10400000	3560000	4330000	4370000	3610000	4260000	4090000	3130000	4980000	4110000	5030000	4770000	4970000	6270000	6030000	5800000	6280000
								129	29	Q12906|ILF3_HUMAN	91.29	67	45	42	Carbamidomethylation; Oxidation (M); Deamidation (NQ)	1440000000	1370000000	1310000000	1440000000	1390000000	1440000000	1470000000	1370000000	1470000000	1690000000	1560000000	1540000000	1620000000	1550000000	1480000000	1620000000	1540000000	1480000000	668000000	677000000	649000000	761000000	729000000	732000000	655000000	678000000	627000000	249000000	255000000	268000000	278000000	295000000	301000000	264000000
								1763	1999	P60228|EIF3E_HUMAN	91.15	11	4	4	Carbamidomethylation	6770000	8570000	7570000	7830000	8710000	7930000	7790000	8490000	7510000	6470000	7190000	7110000	8160000	7720000	7120000	7950000	7860000	7560000	3490000	2800000	3110000	4100000	3380000	3940000	3900000	2900000	3070000	5790000	6780000	6290000	6480000	6660000	6320000	6530000
								2138	1568	O00505|IMA4_HUMAN	90.95	13	4	3	Carbamidomethylation	4300000	7500000	6800000	5090000	8310000	6380000	3730000	6770000	4970000	2690000	5470000	5120000	2070000	6790000	5780000	4020000	6160000	5060000	2200000	2960000	1470000	2510000	2540000	2710000	2160000	3940000	2500000	4300000	7500000	6800000	5090000	8310000	6380000	3730000
								1915	3731	Q9H9A6|LRC40_HUMAN	90.89	9	3	3		1820000	2140000	2090000	1230000	2720000	2210000	1640000	2210000	3040000	3540000	4160000	4670000	2130000	4990000	5100000	4500000	5140000	4590000	1200000	2160000	1490000	1540000	2410000	1700000	1340000	2290000	2460000	1820000	2140000	2090000	1230000	2720000	2210000	1640000
								29	72	Q9BTC0|DIDO1_HUMAN	90.45	54	78	78	Carbamidomethylation; Oxidation (M); Deamidation (NQ)	814000000	657000000	745000000	767000000	669000000	735000000	867000000	715000000	788000000	766000000	750000000	806000000	837000000	692000000	769000000	829000000	686000000	722000000	1790000000	1560000000	1630000000	1860000000	1650000000	1640000000	1730000000	1540000000	1500000000	102000000	62400000	79500000	91800000	63000000	79100000	114000000
								2351	1817	O75607|NPM3_HUMAN	90.34	56	6	6	Carbamidomethylation; Oxidation (M)	110000000	130000000	150000000	102000000	143000000	149000000	84600000	98500000	105000000	106000000	120000000	119000000	85100000	111000000	115000000	126000000	119000000	113000000	56100000	45100000	55700000	40200000	53700000	50400000	42200000	53800000	56000000	98600000	85300000	102000000	93600000	96300000	106000000	77600000
								604	561	Q9NZC9|SMAL1_HUMAN	90.32	28	20	20	Carbamidomethylation	24000000	26200000	25300000	23000000	29000000	27200000	25400000	30300000	30300000	13400000	21400000	23000000	20600000	20500000	24600000	21700000	21900000	22500000	51100000	56600000	55000000	47400000	53200000	54300000	44600000	49800000	53400000	6540000	6990000	5850000	5420000	6710000	6210000	6500000
								1267	1814	Q14686|NCOA6_HUMAN	90.31	5	7	7		7450000	7010000	8030000	8790000	6940000	7560000	10900000	9600000	11900000	8180000	7520000	8330000	6220000	7250000	8430000	7790000	7170000	6030000	19500000	24300000	20100000	18300000	19600000	17700000	19100000	20400000	19000000	4960000	4040000	5220000	5600000	4130000	4580000	7070000
								1695	1695	Q9NUX5|POTE1_HUMAN	90.18	17	9	9	Carbamidomethylation	18200000	27900000	20700000	23900000	28900000	26600000	26600000	30300000	27400000	23700000	32900000	31300000	24400000	26000000	30900000	28700000	31200000	30900000	15500000	17300000	15400000	14800000	18400000	16700000	12700000	15500000	14500000	12900000	19000000	15100000	17400000	20300000	19500000	20500000
								2511	3137	Q96JP5|ZFP91_HUMAN	90.05	12	3	3	Carbamidomethylation	10500000	9340000	11000000	12500000	7390000	9510000	10700000	7840000	7740000	8070000	8700000	10000000	13000000	9460000	10900000	12700000	8980000	9600000	23100000	14700000	26000000	24600000	21100000	23200000	24100000	23600000	21600000	10500000	9340000	11000000	12500000	7390000	9510000	10700000
								533	1570	Q92896|GSLG1_HUMAN	89.94	17	16	16	Carbamidomethylation	20200000	17100000	14400000	20000000	19500000	16400000	16000000	20700000	16700000	31100000	39600000	37100000	38100000	43000000	39400000	41200000	43100000	39300000	28900000	24900000	33300000	32400000	29100000	28300000	30100000	27400000	27400000	5740000	5630000	5270000	5560000	5910000	5650000	6160000
								277	32	Q9P258|RCC2_HUMAN	89.79	62	27	27	Carbamidomethylation; Deamidation (NQ); Oxidation (M)	617000000	615000000	551000000	600000000	591000000	574000000	665000000	612000000	638000000	588000000	571000000	573000000	583000000	570000000	563000000	603000000	565000000	575000000	1560000000	1460000000	1420000000	1430000000	1380000000	1450000000	1470000000	1400000000	1450000000	163000000	157000000	151000000	158000000	150000000	160000000	174000000
								1721	1803	Q5VWQ0|RSBN1_HUMAN	89.73	7	4	4	Carbamidomethylation	4400000	5850000	5760000	4610000	5310000	6150000	5120000	6060000	6890000	2200000	2720000	2920000	1320000	2240000	2180000	2280000	2090000	1860000	5580000	5910000	6040000	3900000	4990000	5230000	4220000	5280000	5340000	3200000	4930000	4850000	3750000	4600000	5470000	4290000
								1654	1705	Q9Y312|AAR2_HUMAN	89.69	35	9	9	Carbamidomethylation	10900000	10500000	6760000	7080000	6710000	10200000	7160000	9750000	8710000	14500000	10600000	19200000	13400000	8480000	11800000	13100000	14200000	12400000	16900000	13600000	14400000	17700000	16000000	20500000	14100000	13900000	22300000	5720000	3490000	4500000	3640000	669000	2790000	4320000
								1051	1138	Q5T200|ZC3HD_HUMAN	89.41	3	4	4	Carbamidomethylation	5110000	5550000	6820000	4180000	4680000	5030000	4070000	6360000	6270000	3370000	7560000	8560000	6800000	6640000	6940000	6050000	6870000	7450000	4580000	16500000	15600000	15600000	14200000	13300000	13200000	13600000	13100000	4580000	5550000	6820000	3580000	4680000	4560000	3650000
								1710	1417	Q8WVC0|LEO1_HUMAN	89.3	15	8	8		16200000	21700000	17700000	15700000	17400000	19600000	13500000	14000000	14200000	9760000	17600000	14700000	16600000	16800000	16400000	15900000	18200000	17400000	37800000	40800000	39300000	39900000	39000000	38000000	37400000	36400000	37800000	12200000	16100000	13500000	11400000	13400000	13000000	8730000
								40	61	Q08211|DHX9_HUMAN	88.96	53	56	56	Carbamidomethylation; Oxidation (M); Deamidation (NQ)	2510000000	2580000000	2610000000	2580000000	2560000000	2680000000	2660000000	2760000000	2770000000	2850000000	2940000000	2850000000	2750000000	2970000000	2920000000	2870000000	2970000000	3010000000	1150000000	1190000000	1170000000	1240000000	1280000000	1270000000	1160000000	1180000000	1160000000	303000000	353000000	353000000	314000000	357000000	354000000	330000000
								1793	1317	P63104|1433Z_HUMAN	88.43	29	7	5	Carbamidomethylation	21300000	20100000	24300000	19300000	21200000	23000000	15200000	15900000	18500000	14100000	19000000	21500000	19600000	21900000	21900000	21500000	23100000	23400000	8330000	9830000	7990000	9270000	8960000	8050000	8590000	8540000	8070000	18300000	18200000	19600000	16100000	17000000	18100000	13700000
								2342	2566	Q13409|DC1I2_HUMAN	88.02	21	6	6	Carbamidomethylation	9030000	8670000	5800000	6670000	6880000	11200000	8090000	5280000	6100000	14800000	14100000	18200000	18900000	15500000	15700000	16600000	13900000	16500000	9160000	12200000	10500000	9940000	11600000	13200000	9970000	11000000	9260000	6940000	6050000	4160000	4820000	6030000	10100000	5110000
								1555	1551	Q96EY1|DNJA3_HUMAN	87.98	25	10	10	Carbamidomethylation	24600000	19600000	22600000	26100000	20600000	23000000	24600000	22100000	29700000	68000000	38400000	40700000	59400000	37000000	56700000	53400000	36600000	54600000	31200000	20300000	21600000	21400000	19500000	20400000	27100000	18900000	18400000	11200000	9940000	9700000	12700000	9700000	8510000	12300000
								472	936	Q7Z589|EMSY_HUMAN	87.89	19	15	15		19600000	18200000	16600000	22700000	18200000	17400000	25600000	21300000	27400000	27100000	30000000	31100000	32100000	27400000	25600000	30400000	27700000	23700000	59200000	54400000	55100000	52100000	45700000	52200000	52100000	43800000	48700000	8430000	5410000	5210000	7920000	5520000	6230000	8340000
								2311	1308	O00303|EIF3F_HUMAN	87.75	28	8	8		17300000	19200000	16500000	17000000	20200000	19300000	14700000	18300000	17900000	15200000	17800000	17500000	15000000	20000000	17400000	16100000	20000000	14600000	7430000	10500000	7940000	8460000	6940000	9020000	8020000	7090000	6030000	8740000	9950000	9590000	9480000	11100000	11500000	7080000
								911	1385	P31040|SDHA_HUMAN	87.7	21	9	9	Carbamidomethylation	14400000	17300000	18300000	14700000	19300000	19600000	18100000	18800000	15700000	23500000	34600000	36500000	37000000	41900000	41300000	42300000	43500000	43900000	13900000	16500000	15600000	11600000	17400000	18700000	14600000	15900000	18800000	4140000	7700000	7780000	4570000	8160000	8720000	6750000
								2067	3547	Q15054|DPOD3_HUMAN	87.39	15	6	6	Carbamidomethylation	3510000	2800000	3290000	3010000	3940000	3220000	3160000	4280000	6270000	3940000	8910000	9940000	7220000	8530000	7890000	7800000	8580000	6950000	7300000	7530000	8140000	5200000	6870000	7430000	6340000	7150000	6630000	2660000	2040000	2570000	1980000	2210000	2940000	2060000
								456	153	P49959|MRE11_HUMAN	86.93	39	26	25	Carbamidomethylation	129000000	168000000	145000000	143000000	175000000	147000000	110000000	135000000	125000000	140000000	182000000	164000000	149000000	171000000	173000000	153000000	163000000	176000000	293000000	316000000	284000000	292000000	322000000	299000000	287000000	313000000	304000000	25200000	44800000	43600000	26200000	44000000	41000000	18800000
								1985	1810	P46734|MP2K3_HUMAN	86.75	22	6	6	Carbamidomethylation	5740000	4430000	4020000	5040000	4100000	4330000	6060000	3170000	4240000	9950000	12100000	12700000	10800000	9270000	14100000	11400000	8750000	10200000	8450000	10300000	7520000	10500000	9010000	7030000	8680000	6110000	7280000	4280000	3010000	2750000	3390000	2960000	2640000	5550000
								610	523	Q9H8H0|NOL11_HUMAN	86.57	42	18	18	Carbamidomethylation	67900000	70500000	67800000	67700000	77300000	70400000	58600000	61500000	64000000	68900000	69600000	68100000	70600000	74800000	72400000	75500000	75400000	69900000	148000000	162000000	156000000	156000000	168000000	160000000	151000000	157000000	159000000	21800000	23500000	19600000	20700000	25800000	20900000	19100000
								218	744	Q2KHR3|QSER1_HUMAN	86.16	25	24	24	Carbamidomethylation; Deamidation (NQ)	24800000	24500000	20900000	23700000	23700000	24600000	24400000	29300000	25600000	31800000	34900000	34200000	31300000	31600000	32600000	36600000	28600000	29200000	56100000	58800000	49100000	50500000	57100000	54100000	51500000	53700000	53800000	6180000	5690000	4280000	6240000	5730000	5740000	3520000
								2744	3040	O14874|BCKD_HUMAN	86.13	12	3	3		3850000	3320000	5000000	4970000	3140000	5930000	3510000	3270000	5260000	5380000	3910000	5890000	5070000	4740000	5630000	5620000	4640000	3460000	7680000	8220000	11600000	9200000	12300000	10600000	9130000	9650000	9060000	3850000	3320000	5000000	4970000	3140000	5930000	3510000
								58	123	O95239|KIF4A_HUMAN	86.07	50	49	31	Carbamidomethylation; Deamidation (NQ)	159000000	167000000	152000000	155000000	150000000	158000000	183000000	189000000	185000000	166000000	176000000	178000000	163000000	175000000	176000000	182000000	158000000	161000000	388000000	377000000	365000000	330000000	319000000	334000000	343000000	326000000	348000000	31900000	40400000	37000000	33500000	38300000	37500000	49700000
								104	293	Q92793|CBP_HUMAN	85.89	16	27	14	Carbamidomethylation; Deamidation (NQ)	37000000	29100000	33000000	35400000	34300000	42200000	51600000	32400000	37000000	19200000	14500000	18600000	19300000	13700000	18200000	19100000	15400000	14400000	30900000	29000000	29600000	41300000	33200000	31900000	30400000	25200000	27700000	12400000	6920000	10400000	16100000	9650000	14500000	24700000
								2777	2163	Q9NPA0|EMC7_HUMAN	85.67	20	3	3		3370000	5440000	3580000	3870000	4290000	3600000	4420000	4960000	3840000	10300000	11200000	9640000	9390000	9250000	8350000	8530000	9500000	9130000	6120000	5440000	5870000	4750000	4600000	6040000	5490000	4680000	6020000	3370000	5440000	3580000	3870000	4290000	3600000	4420000
								2080	1389	Q9BXY0|MAK16_HUMAN	85.34	22	6	6	Carbamidomethylation	33600000	36900000	37200000	32500000	39000000	37100000	27500000	34100000	34100000	23600000	27900000	30900000	27400000	31000000	31300000	27200000	32100000	33500000	15200000	13800000	15100000	15500000	15500000	15500000	14100000	15600000	15600000	22600000	23800000	23000000	21300000	25800000	22800000	16700000
								2783	2494	O14734|ACOT8_HUMAN	85.21	15	3	3	Carbamidomethylation	7280000	6920000	7370000	7170000	6820000	6830000	6530000	7440000	7330000	17700000	16100000	16300000	16400000	15800000	16600000	15500000	15600000	14500000	7150000	7780000	7770000	6180000	6060000	6970000	6820000	7660000	7110000	7280000	6920000	7370000	7170000	6820000	6830000	6530000
								256	774	P26368|U2AF2_HUMAN	85.14	47	16	16	Carbamidomethylation; Oxidation (M); Deamidation (NQ)	778000000	787000000	835000000	746000000	848000000	866000000	886000000	915000000	911000000	788000000	765000000	766000000	896000000	926000000	952000000	837000000	899000000	834000000	340000000	464000000	495000000	337000000	482000000	482000000	341000000	517000000	488000000	447000000	442000000	462000000	448000000	447000000	454000000	443000000
								630	611	Q9NR12|PDLI7_HUMAN	84.97	63	20	20	Carbamidomethylation; Deamidation (NQ)	141000000	121000000	125000000	135000000	106000000	125000000	154000000	121000000	135000000	338000000	288000000	321000000	338000000	295000000	317000000	330000000	280000000	291000000	251000000	242000000	245000000	237000000	224000000	228000000	245000000	227000000	230000000	38500000	30600000	36600000	37400000	29600000	35200000	38800000
								1005	925	Q9Y4C8|RBM19_HUMAN	84.95	15	10	10	Deamidation (NQ)	12400000	16200000	17100000	11300000	20000000	17700000	11500000	15100000	15200000	9370000	11800000	12400000	8170000	14100000	13200000	10200000	14000000	12800000	6410000	7450000	7940000	4670000	16700000	6310000	5430000	6320000	6660000	4440000	8120000	7990000	3950000	9920000	9550000	4430000
								1066	1158	O15460|P4HA2_HUMAN	84.94	28	11	10	Carbamidomethylation	16100000	18800000	17600000	16600000	17800000	16500000	18600000	20200000	20000000	29900000	39100000	39400000	43600000	46900000	47500000	42700000	45600000	46800000	28700000	45400000	35400000	29100000	34800000	33500000	33900000	41100000	44600000	8300000	10600000	9490000	9190000	11000000	9660000	9830000
								2506	2431	O14773|TPP1_HUMAN	84.91	15	5	5		25300000	37600000	38300000	35200000	38500000	36700000	25800000	41700000	40300000	67800000	82000000	77500000	75400000	88600000	91900000	79800000	86200000	85500000	72800000	75200000	68900000	65100000	67900000	71700000	64700000	68700000	77200000	23100000	35600000	33600000	33000000	36500000	31800000	24800000
								729	824	Q92979|NEP1_HUMAN	84.71	80	19	19	Carbamidomethylation; Deamidation (NQ); Oxidation (M)	190000000	217000000	223000000	211000000	265000000	290000000	203000000	235000000	244000000	235000000	251000000	270000000	247000000	288000000	297000000	264000000	294000000	274000000	497000000	489000000	526000000	459000000	510000000	528000000	477000000	527000000	476000000	77500000	78800000	82500000	78200000	78000000	88600000	79000000
								255	22	Q9UHD8|SEPT9_HUMAN	84.63	60	28	27	Carbamidomethylation; Deamidation (NQ)	442000000	434000000	443000000	438000000	441000000	475000000	507000000	480000000	496000000	172000000	171000000	191000000	187000000	187000000	197000000	176000000	185000000	178000000	403000000	372000000	386000000	360000000	355000000	355000000	369000000	343000000	359000000	121000000	119000000	124000000	129000000	121000000	144000000	143000000
								2954	1848	P36954|RPB9_HUMAN	84.55	66	6	6	Carbamidomethylation	51000000	51900000	57300000	42500000	50200000	50100000	31800000	38500000	40100000	8840000	24400000	25100000	14500000	22000000	21900000	20800000	22300000	24500000	33600000	41300000	40600000	40200000	41100000	42200000	40800000	45600000	45600000	33000000	37100000	36400000	27400000	36100000	34300000	20500000
								680	838	Q9NZB2|F120A_HUMAN	84.5	15	10	10	Carbamidomethylation	30200000	27800000	26200000	27300000	27800000	26800000	30700000	29000000	29700000	16200000	25300000	25900000	30700000	27200000	24400000	28700000	26800000	26100000	13400000	12000000	12700000	14300000	14200000	17400000	13300000	12200000	15700000	12600000	13400000	14200000	13200000	14000000	14800000	13300000
								496	180	Q9Y4W2|LAS1L_HUMAN	84.39	39	22	22	Carbamidomethylation; Oxidation (M)	109000000	114000000	118000000	114000000	126000000	131000000	113000000	100000000	111000000	148000000	140000000	159000000	145000000	150000000	167000000	160000000	147000000	154000000	234000000	255000000	259000000	238000000	269000000	277000000	203000000	252000000	258000000	27600000	30300000	31900000	26700000	29400000	29700000	24500000
								2263	1443	P40429|RL13A_HUMAN	84.16	33	8	8	Carbamidomethylation	367000000	431000000	399000000	371000000	407000000	365000000	425000000	437000000	437000000	425000000	469000000	431000000	442000000	429000000	425000000	388000000	402000000	390000000	191000000	218000000	189000000	155000000	164000000	177000000	173000000	180000000	189000000	230000000	277000000	265000000	227000000	263000000	241000000	261000000
								451	1124	Q14191|WRN_HUMAN	83.53	12	10	10	Carbamidomethylation; Deamidation (NQ)	8550000	11100000	11000000	9500000	10400000	10800000	10800000	12900000	11500000	15100000	14300000	15300000	12400000	13100000	16000000	14300000	13900000	12100000	24000000	29500000	30700000	26400000	32600000	25900000	28200000	27200000	27200000	4990000	4930000	5110000	5100000	5480000	5730000	5010000
								998	863	Q9UKD2|MRT4_HUMAN	83.39	63	16	16	Carbamidomethylation	144000000	153000000	160000000	149000000	171000000	161000000	136000000	148000000	141000000	102000000	146000000	140000000	134000000	144000000	138000000	138000000	138000000	141000000	67200000	70300000	64400000	65700000	79400000	71900000	64000000	73600000	61800000	61200000	57500000	70400000	62500000	66700000	69600000	53600000
								1445	1518	P18031|PTN1_HUMAN	83.32	20	5	5	Carbamidomethylation	7170000	9320000	3350000	9990000	5440000	6080000	11200000	7990000	4650000	12000000	14100000	15500000	19300000	10100000	15400000	20400000	19700000	12700000	7070000	5750000	7280000	7120000	5390000	6780000	7700000	5150000	6010000	5370000	8000000	3310000	7420000	4490000	3970000	9260000
								1505	1492	Q96CT7|CC124_HUMAN	83.15	40	8	8		30400000	37100000	33400000	33000000	40300000	41600000	31100000	30000000	30600000	18600000	28800000	28500000	32600000	32000000	30800000	23600000	33600000	32500000	49700000	54400000	54600000	46400000	48300000	48800000	48700000	44900000	49600000	10600000	16900000	14000000	10800000	16900000	16400000	13800000
								1767	2571	Q0VDF9|HSP7E_HUMAN	83.01	18	4	4	Carbamidomethylation; Deamidation (NQ)	2640000	3130000	3320000	2410000	2170000	4100000	2630000	2340000	3210000	4580000	5030000	4750000	4000000	5360000	6030000	5560000	5590000	4870000	5750000	6940000	5750000	5080000	7880000	6710000	5080000	7280000	6540000	2640000	2290000	3060000	2410000	1670000	3670000	2630000
								2068	1563	Q96S52|PIGS_HUMAN	82.66	24	9	9		9540000	12400000	12000000	9780000	12000000	11700000	10500000	9980000	9760000	24000000	26000000	27700000	24300000	25700000	24600000	19800000	23300000	23300000	23200000	25100000	26600000	25000000	25100000	27200000	23000000	23500000	22700000	5240000	7030000	6490000	5190000	7090000	7370000	6630000
								2559	1994	Q96EP5|DAZP1_HUMAN	82.37	17	4	4	Carbamidomethylation	24100000	17900000	24000000	17600000	16000000	20400000	21900000	17500000	18900000	37000000	41800000	47100000	47800000	40500000	45100000	47300000	42300000	46500000	17400000	19200000	17300000	18500000	24600000	25500000	19200000	23800000	24400000	20300000	14300000	19300000	14600000	13200000	16700000	18500000
								1254	882	O00470|MEIS1_HUMAN	82.17	20	6	6	Deamidation (NQ)	23300000	27900000	26700000	24800000	30100000	30700000	23400000	21700000	27600000	8000000	11100000	14200000	9750000	14100000	12000000	10600000	10600000	11600000	18100000	18300000	16000000	15700000	13500000	16100000	14700000	14100000	12400000	20300000	23800000	23300000	21200000	26500000	26700000	21100000
								578	657	Q9UKJ3|GPTC8_HUMAN	81.89	21	24	24	Carbamidomethylation	54700000	46000000	50300000	45000000	42700000	45200000	43400000	38100000	39900000	33100000	54900000	59400000	55700000	56900000	54100000	56300000	53500000	55400000	83600000	91300000	94900000	95900000	94100000	96300000	92900000	94200000	86900000	17100000	18100000	17200000	15500000	15800000	17500000	15100000
								837	560	Q05193|DYN1_HUMAN	81.5	15	12	5		4360000	2930000	3440000	4440000	3990000	5250000	3830000	5110000	5120000	3020000	3310000	4560000	3850000	3210000	4090000	3540000	3360000	3980000	1510000	1360000	2360000	1340000	1890000	2090000	1720000	1600000	2180000	2940000	1990000	2690000	3040000	3050000	4300000	2930000
								917	549	P49711|CTCF_HUMAN	80.97	25	14	14	Carbamidomethylation; Deamidation (NQ)	183000000	164000000	185000000	163000000	151000000	151000000	139000000	127000000	110000000	145000000	165000000	172000000	172000000	153000000	153000000	147000000	137000000	156000000	56400000	75100000	71500000	103000000	94100000	89300000	99100000	97100000	88700000	71800000	59300000	71700000	70300000	67500000	66800000	56300000
								559	802	P54278|PMS2_HUMAN	80.95	29	18	17	Carbamidomethylation	28900000	25100000	29500000	25100000	26000000	30200000	25100000	27300000	31200000	35000000	48600000	45400000	38300000	47600000	48700000	43900000	49100000	49300000	56200000	61100000	56300000	55300000	57700000	59200000	54200000	56400000	55700000	10000000	7510000	7840000	8260000	9850000	8360000	6840000
								392	370	P38398|BRCA1_HUMAN	80.47	19	21	21	Carbamidomethylation	19900000	24900000	21400000	25000000	27700000	23000000	25900000	19700000	22200000	25100000	26100000	29000000	32700000	27100000	27600000	31100000	23800000	25300000	49300000	57900000	50900000	47400000	48700000	44900000	50200000	47500000	50900000	6830000	6950000	6930000	6640000	6670000	7530000	7580000
								1612	1453	O95292|VAPB_HUMAN	80.36	43	10	9	Carbamidomethylation	68400000	70600000	67900000	59400000	59900000	61000000	62300000	67700000	64600000	121000000	148000000	158000000	121000000	140000000	138000000	123000000	134000000	132000000	74800000	93800000	92700000	65700000	78200000	66300000	73800000	82000000	78900000	36100000	39200000	37300000	33300000	36700000	33900000	35900000
								1460	1475	P25490|TYY1_HUMAN	80.27	32	11	6	Carbamidomethylation	135000000	129000000	132000000	118000000	115000000	126000000	97700000	106000000	105000000	109000000	121000000	131000000	130000000	110000000	115000000	120000000	114000000	115000000	249000000	242000000	240000000	246000000	234000000	243000000	235000000	207000000	234000000	89000000	81200000	79700000	72100000	71500000	72000000	66900000
								84	311	Q9Y520|PRC2C_HUMAN	80.19	20	29	28	Carbamidomethylation; Deamidation (NQ)	83100000	52700000	61800000	75800000	53400000	77000000	86100000	62600000	84400000	64300000	62500000	76200000	74900000	55200000	69400000	74700000	52400000	65000000	144000000	137000000	141000000	135000000	126000000	132000000	131000000	114000000	114000000	18200000	13100000	15700000	18700000	13200000	16100000	18200000
								1160	1432	Q96QT6|PHF12_HUMAN	80.01	15	8	8	Carbamidomethylation	12700000	9360000	11400000	12400000	7490000	11900000	12800000	10900000	13300000	11900000	9530000	15900000	17800000	11700000	14900000	15700000	17100000	12500000	31100000	31200000	34800000	33700000	28300000	29900000	32000000	26800000	28600000	6800000	5890000	7400000	6400000	5400000	6600000	7900000
								2587	1959	Q9BPW8|NIPS1_HUMAN	79.74	29	6	6	Carbamidomethylation	16200000	21500000	18200000	21200000	24800000	21700000	21300000	22900000	22500000	18000000	15300000	13500000	18600000	17300000	14500000	18300000	17800000	16200000	11500000	10500000	11700000	13300000	10100000	10800000	11200000	8390000	10400000	14600000	14800000	13000000	16900000	18000000	16400000	15400000
								81	220	P51610|HCFC1_HUMAN	79.53	35	45	44	Carbamidomethylation; Deamidation (NQ); Oxidation (M)	589000000	584000000	594000000	596000000	545000000	595000000	580000000	544000000	586000000	668000000	619000000	659000000	660000000	596000000	602000000	660000000	610000000	582000000	1420000000	1340000000	1340000000	1280000000	1220000000	1260000000	1260000000	1220000000	1290000000	142000000	123000000	144000000	136000000	114000000	139000000	131000000
								2121	3166	Q9H9P8|L2HDH_HUMAN	79.48	14	4	4	Carbamidomethylation	3870000	2760000	3980000	3550000	2950000	4550000	4550000	1870000	3910000	7170000	8580000	7560000	4530000	6080000	8840000	6160000	7920000	8130000	4550000	4310000	4100000	3040000	5160000	4380000	2720000	4980000	3910000	2950000	2570000	3190000	3550000	2400000	4070000	2760000
								56	257	Q9Y618|NCOR2_HUMAN	79.31	40	58	55	Carbamidomethylation; Deamidation (NQ)	124000000	110000000	130000000	123000000	120000000	143000000	137000000	134000000	157000000	186000000	204000000	244000000	201000000	192000000	208000000	220000000	201000000	211000000	254000000	247000000	293000000	228000000	244000000	271000000	222000000	273000000	232000000	21000000	17000000	19300000	18600000	18800000	18900000	21300000
								1514	1431	P51948|MAT1_HUMAN	78.98	52	9	9	Carbamidomethylation	51800000	62600000	63500000	51200000	61200000	65900000	51300000	53700000	55200000	29000000	27700000	29500000	23800000	24400000	25300000	26900000	23800000	25200000	35200000	32000000	34700000	34300000	31600000	34300000	37000000	31600000	31500000	32200000	39000000	37900000	32400000	37100000	40400000	34000000
								1730	2136	P21980|TGM2_HUMAN	78.92	6	3	3	Carbamidomethylation	3700000	4390000	3580000	2530000	4460000	3890000	2450000	4090000	4000000	1400000	4730000	4530000	3860000	4700000	4840000	4170000	4900000	4460000	1070000	1250000	2010000	1670000	1240000	1990000	1630000	1440000	1550000	3700000	4390000	3580000	2530000	4460000	3890000	2450000
								943	630	Q9H981|ARP8_HUMAN	78.89	35	17	17	Carbamidomethylation	46200000	44100000	44200000	44700000	44400000	44500000	49700000	46100000	44600000	31600000	42600000	43700000	48100000	46500000	40900000	44500000	46700000	42300000	84000000	103000000	106000000	91400000	94800000	99600000	91500000	87200000	97000000	13000000	13300000	13200000	13300000	12400000	13300000	15000000
								1639	1105	Q96I25|SPF45_HUMAN	78.77	25	6	6	Carbamidomethylation	16400000	19700000	22000000	17100000	20800000	22500000	15700000	17000000	19100000	4190000	7130000	8740000	8290000	9740000	7010000	10500000	8910000	8810000	17600000	19100000	18100000	16200000	18700000	17500000	17200000	17300000	15800000	12000000	13100000	13800000	12500000	13200000	12900000	12000000
								1203	1561	P84103|SRSF3_HUMAN	78.71	46	9	8	Carbamidomethylation; Deamidation (NQ)	1570000000	1550000000	1400000000	1420000000	1420000000	1340000000	1440000000	1330000000	1350000000	1040000000	953000000	973000000	930000000	858000000	841000000	897000000	889000000	841000000	717000000	640000000	696000000	672000000	642000000	660000000	666000000	659000000	699000000	974000000	947000000	936000000	905000000	894000000	895000000	889000000
								2381	2260	P36542|ATPG_HUMAN	78.58	15	4	4		5870000	9560000	8660000	8300000	10200000	9460000	8330000	8590000	9100000	15100000	22700000	22400000	17400000	21400000	19200000	16900000	20600000	18100000	10000000	9360000	9180000	7130000	7930000	7810000	7530000	7140000	8910000	5200000	7550000	7900000	7630000	8290000	8040000	7180000
								2400	1616	Q9P287|BCCIP_HUMAN	78.55	19	4	4		14400000	15800000	14300000	15400000	16500000	15300000	9440000	12100000	12000000	11900000	13400000	13100000	12200000	13200000	12900000	10200000	13200000	11600000	4920000	7320000	6770000	5230000	5960000	5790000	5690000	6070000	5920000	11300000	12900000	12000000	12200000	14000000	12700000	8340000
								120	151	Q14676|MDC1_HUMAN	78.46	24	25	25	Carbamidomethylation	252000000	225000000	257000000	249000000	232000000	267000000	257000000	238000000	275000000	107000000	91200000	111000000	111000000	89400000	100000000	98000000	82600000	91600000	235000000	218000000	225000000	215000000	206000000	215000000	218000000	202000000	203000000	74300000	55900000	77300000	70500000	56500000	79900000	71600000
								2202	3780	Q13506|NAB1_HUMAN	78.26	10	3	3	Carbamidomethylation	884000	1230000	1590000	779000	1710000	1440000	1360000	2150000	2050000	1200000	2270000	2210000	1830000	2960000	3030000	2010000	3240000	2540000	2640000	3760000	3610000	2350000	4270000	3450000	2300000	3160000	3400000	884000	1230000	1590000	779000	1710000	1440000	1360000
								1805	1620	Q8N5A5|ZGPAT_HUMAN	77.98	11	5	5	Carbamidomethylation	4440000	6200000	6350000	3780000	5390000	4320000	4460000	5230000	4760000	2070000	5390000	4250000	3580000	3400000	4100000	3470000	4120000	3990000	8980000	10200000	12800000	9520000	8610000	11300000	7690000	9690000	11100000	3650000	3760000	4300000	3130000	3170000	3740000	3780000
								1724	2901	Q9UHR4|BI2L1_HUMAN	77.81	18	5	5	Carbamidomethylation	3960000	5170000	3930000	6040000	6310000	6290000	3310000	6460000	6470000	4140000	5460000	5930000	6620000	5470000	6170000	6220000	4980000	6240000	9580000	10600000	9380000	9960000	8300000	8110000	8250000	7570000	8480000	3300000	3530000	1930000	4510000	3760000	3310000	2330000
								976	1200	Q9P1Y6|PHRF1_HUMAN	77.78	10	10	9	Carbamidomethylation	15700000	12400000	14800000	15100000	10500000	13100000	14900000	9810000	11100000	16700000	16300000	17200000	17700000	14700000	16400000	19100000	14100000	17500000	33700000	33000000	30700000	30600000	28400000	30900000	28000000	28000000	30600000	10100000	7350000	8500000	8930000	5800000	8280000	9560000
								2148	2259	Q9NR56|MBNL1_HUMAN	77.65	10	3	3	Carbamidomethylation	8250000	11500000	9160000	8670000	9390000	8840000	8200000	10400000	9770000	15900000	18100000	15500000	9530000	16100000	14300000	15400000	18200000	15100000	19600000	22400000	20200000	19500000	22800000	23300000	17800000	18900000	19400000	8250000	11500000	9160000	8670000	9390000	8840000	8200000
								1462	1708	Q8IWB1|IPRI_HUMAN	77.64	20	8	8	Carbamidomethylation; Deamidation (NQ)	9430000	6960000	9030000	8830000	9080000	13000000	9070000	10100000	11900000	18200000	19700000	21900000	18500000	19400000	22500000	20700000	22800000	19000000	11800000	11900000	11900000	11300000	12700000	11500000	10500000	12000000	12100000	4880000	3750000	4410000	4770000	7040000	8110000	5900000
								765	840	Q8WX92|NELFB_HUMAN	76.84	37	16	16	Carbamidomethylation	55100000	66700000	66300000	58600000	74500000	73800000	56900000	66100000	63400000	24700000	29500000	31800000	20500000	30900000	32200000	25200000	31800000	29900000	44800000	56200000	52500000	51300000	60200000	58700000	43900000	50500000	53600000	23800000	23700000	26700000	26300000	27500000	29900000	21100000
								2500	1934	Q9H0U3|MAGT1_HUMAN	76.72	8	3	3		9290000	8460000	8540000	6030000	8060000	8760000	10100000	8870000	9390000	16800000	19000000	14700000	20800000	20500000	17200000	18800000	17500000	19100000	6670000	7460000	6610000	12000000	8960000	9190000	10100000	7150000	7460000	9290000	8460000	8540000	6030000	8060000	8760000	10100000
								1034	1161	Q9P0L0|VAPA_HUMAN	76.06	61	12	11	Carbamidomethylation; Deamidation (NQ)	130000000	115000000	115000000	137000000	122000000	118000000	143000000	111000000	115000000	290000000	259000000	255000000	266000000	242000000	227000000	284000000	245000000	238000000	154000000	135000000	141000000	134000000	113000000	122000000	141000000	114000000	127000000	76400000	67000000	73800000	68500000	67600000	68700000	74500000
								1879	1637	Q99729|ROAA_HUMAN	75.79	21	9	9		141000000	181000000	179000000	187000000	200000000	192000000	139000000	149000000	141000000	150000000	155000000	143000000	147000000	166000000	149000000	161000000	178000000	172000000	324000000	338000000	313000000	361000000	364000000	365000000	356000000	375000000	367000000	104000000	130000000	125000000	129000000	137000000	141000000	103000000
								2063	3689	P29590|PML_HUMAN	75.34	4	3	3	Carbamidomethylation	2080000	2070000	1690000	1660000	1240000	1510000	1230000	1960000	1670000	0	3130000	3330000	3740000	3060000	2320000	2990000	3320000	3160000	4550000	3540000	4460000	3810000	2800000	2450000	4220000	3360000	3370000	2080000	2070000	1690000	1660000	1240000	1510000	1230000
								724	589	Q8N766|EMC1_HUMAN	75.34	25	15	15	Carbamidomethylation	27200000	27100000	33800000	26300000	32500000	34400000	31200000	32700000	36100000	58400000	68700000	72600000	67000000	74300000	74400000	71100000	76300000	69400000	37200000	39600000	36000000	35500000	42500000	49400000	38000000	37600000	39600000	12000000	8950000	13900000	10300000	12200000	13700000	10300000
								21	289	Q96T58|MINT_HUMAN	75.29	30	67	67	Carbamidomethylation	136000000	122000000	142000000	141000000	131000000	147000000	172000000	156000000	178000000	144000000	171000000	187000000	173000000	169000000	176000000	187000000	167000000	160000000	332000000	332000000	332000000	284000000	272000000	287000000	287000000	277000000	294000000	17400000	10700000	17000000	17500000	16200000	20700000	21900000
								3548	3094	P10620|MGST1_HUMAN	75.29	26	3	3	Carbamidomethylation	14500000	18100000	14900000	18000000	19100000	18300000	15600000	17500000	15500000	36800000	34100000	30600000	37700000	38900000	35700000	34900000	39300000	38800000	20500000	17900000	18900000	20300000	18900000	22300000	18800000	16900000	17300000	14500000	18100000	14900000	18000000	19100000	18300000	15600000
								1851	1370	P78346|RPP30_HUMAN	74.73	50	10	10	Carbamidomethylation	27400000	33300000	30300000	31600000	33400000	34000000	32800000	33700000	34700000	41700000	38500000	38700000	42400000	38500000	40000000	40000000	41300000	38100000	61400000	71700000	68400000	69300000	67500000	67000000	71700000	72700000	74800000	14000000	17700000	16200000	14500000	16200000	17500000	14400000
								76	282	Q92576|PHF3_HUMAN	74.72	30	40	40	Carbamidomethylation; Deamidation (NQ)	114000000	108000000	106000000	123000000	114000000	97500000	140000000	124000000	115000000	182000000	199000000	200000000	201000000	179000000	178000000	198000000	176000000	161000000	202000000	213000000	204000000	279000000	243000000	250000000	246000000	194000000	207000000	23400000	20700000	21000000	24000000	22300000	10100000	25900000
								1391	1421	Q9BVI0|PHF20_HUMAN	74.7	9	6	6	Carbamidomethylation	6130000	5500000	5480000	5450000	4660000	5680000	6290000	6040000	5890000	4390000	5620000	6730000	5800000	6700000	6810000	5580000	6190000	6540000	13200000	12100000	11600000	11900000	12400000	12400000	12500000	11100000	12200000	4440000	4400000	4090000	3880000	3530000	4200000	4890000
								1252	957	P62995|TRA2B_HUMAN	74.59	42	11	9	Carbamidomethylation; Oxidation (M); Deamidation (NQ)	318000000	360000000	378000000	396000000	385000000	387000000	318000000	307000000	289000000	139000000	144000000	158000000	151000000	141000000	154000000	160000000	147000000	162000000	210000000	194000000	193000000	279000000	266000000	282000000	267000000	265000000	282000000	168000000	191000000	222000000	211000000	218000000	234000000	164000000
								1315	996	Q7Z5L9|I2BP2_HUMAN	74.43	24	7	4	Carbamidomethylation	20000000	15700000	20300000	17500000	14100000	17400000	18500000	15000000	16600000	16500000	14000000	14400000	16500000	11900000	13100000	13700000	12200000	11500000	11300000	7680000	8030000	8900000	7790000	8040000	5410000	7070000	6230000	17300000	14000000	16800000	14900000	12300000	14600000	16300000
								258	469	Q5VUA4|ZN318_HUMAN	74.19	17	22	22	Carbamidomethylation	21100000	24200000	24400000	20100000	24500000	24900000	25300000	24000000	24900000	28600000	33700000	34400000	31100000	28300000	29100000	28700000	27900000	24300000	45700000	50700000	44200000	35500000	37500000	37200000	36900000	35600000	43700000	1390000	5390000	4810000	3210000	5380000	4120000	4900000
								1683	2067	P98179|RBM3_HUMAN	73.99	57	6	6	Oxidation (M); Deamidation (NQ)	289000000	263000000	306000000	307000000	289000000	292000000	257000000	247000000	249000000	347000000	337000000	363000000	346000000	360000000	347000000	369000000	351000000	348000000	598000000	641000000	624000000	691000000	655000000	651000000	678000000	694000000	638000000	230000000	205000000	225000000	247000000	230000000	236000000	195000000
								567	926	Q9Y3Z3|SAMH1_HUMAN	73.86	28	15	15	Carbamidomethylation	21800000	26800000	26400000	23000000	26100000	28100000	20000000	29400000	32500000	28000000	56900000	52900000	43800000	61300000	59900000	44700000	56500000	54700000	43000000	48500000	47700000	40500000	45500000	47000000	38500000	42700000	43000000	5310000	9140000	8730000	5790000	8620000	7420000	3870000
								608	76	O43172|PRP4_HUMAN	73.4	53	22	22	Carbamidomethylation; Deamidation (NQ)	220000000	206000000	215000000	215000000	200000000	213000000	228000000	215000000	236000000	189000000	199000000	201000000	219000000	201000000	213000000	205000000	193000000	194000000	452000000	518000000	498000000	412000000	433000000	432000000	423000000	447000000	434000000	65900000	56700000	66100000	67400000	57800000	66200000	69900000
								1671	1868	Q15287|RNPS1_HUMAN	73.23	23	5	5	Oxidation (M)	404000000	426000000	420000000	391000000	411000000	426000000	309000000	309000000	315000000	213000000	211000000	205000000	178000000	170000000	173000000	180000000	182000000	187000000	495000000	473000000	447000000	492000000	492000000	511000000	451000000	449000000	450000000	274000000	285000000	276000000	282000000	296000000	309000000	200000000
								372	235	Q68E01|INT3_HUMAN	72.69	40	29	29	Carbamidomethylation	110000000	119000000	117000000	114000000	124000000	134000000	98900000	115000000	118000000	101000000	123000000	126000000	125000000	140000000	142000000	126000000	139000000	141000000	205000000	224000000	224000000	230000000	277000000	266000000	209000000	240000000	234000000	31800000	32600000	33800000	34600000	31700000	36900000	29500000
								1813	1419	P11177|ODPB_HUMAN	71.97	33	9	9	Carbamidomethylation	15200000	13600000	14000000	15800000	13100000	16300000	13700000	9780000	13700000	24000000	25300000	29200000	29000000	28400000	30800000	27500000	25800000	27300000	12300000	11000000	12500000	12800000	10300000	11600000	11200000	11100000	9850000	7100000	6060000	5800000	6510000	5590000	7020000	6030000
								1673	2296	P48735|IDHP_HUMAN	71.88	16	6	6	Carbamidomethylation	3430000	4480000	4690000	4890000	5050000	5420000	5240000	5700000	5780000	8530000	10800000	10600000	10700000	11000000	9840000	9560000	10500000	9600000	4820000	5250000	5510000	4420000	4830000	4520000	4650000	4330000	4690000	1830000	2720000	3090000	2940000	3060000	3470000	3190000
								51	212	O75376|NCOR1_HUMAN	71.77	37	56	53	Carbamidomethylation; Deamidation (NQ)	136000000	107000000	125000000	122000000	112000000	128000000	133000000	121000000	136000000	136000000	182000000	204000000	178000000	165000000	173000000	175000000	177000000	163000000	270000000	280000000	279000000	266000000	265000000	267000000	263000000	251000000	274000000	18400000	15900000	18300000	17500000	15700000	18000000	18700000
								2567	2210	P10619|PPGB_HUMAN	71.6	7	3	3		4130000	4960000	5030000	4960000	5680000	5170000	3610000	5740000	5870000	8310000	11400000	10500000	9720000	11500000	12200000	7380000	11800000	12600000	5240000	9140000	8510000	5330000	7880000	7960000	5000000	8200000	7820000	4130000	4960000	5030000	4960000	5680000	5170000	3610000
								443	157	Q8IWA0|WDR75_HUMAN	71.59	46	24	24	Carbamidomethylation; Deamidation (NQ)	97000000	97500000	95800000	103000000	107000000	108000000	114000000	92900000	101000000	112000000	114000000	112000000	129000000	120000000	124000000	125000000	119000000	117000000	235000000	232000000	230000000	234000000	239000000	234000000	213000000	209000000	219000000	34300000	26200000	27300000	33400000	29200000	31200000	34300000
								1538	1408	P56537|IF6_HUMAN	71.36	43	6	6	Carbamidomethylation; Oxidation (M)	229000000	226000000	253000000	202000000	206000000	228000000	170000000	173000000	184000000	176000000	178000000	191000000	161000000	183000000	191000000	178000000	181000000	183000000	95200000	98000000	90300000	93400000	97800000	98000000	90800000	102000000	92900000	154000000	159000000	166000000	146000000	143000000	152000000	120000000
								161	397	Q9P2J5|SYLC_HUMAN	71.35	39	39	39	Carbamidomethylation; Deamidation (NQ)	84000000	84000000	90400000	89900000	94700000	92500000	88100000	97600000	96800000	160000000	172000000	182000000	170000000	181000000	177000000	164000000	184000000	168000000	196000000	206000000	203000000	190000000	207000000	198000000	176000000	185000000	188000000	13300000	14200000	13500000	14700000	13900000	13200000	14000000
								1981	2088	Q96NC0|ZMAT2_HUMAN	70.87	33	8	8	Carbamidomethylation; Deamidation (NQ)	17100000	21700000	19900000	17500000	26000000	14400000	14200000	12500000	11600000	13300000	24300000	14600000	15900000	14800000	13800000	12300000	12900000	13600000	53500000	53500000	46400000	48100000	57000000	59000000	40400000	36600000	44200000	13700000	13700000	9740000	10700000	12300000	10400000	7510000
								383	242	Q9Y2W1|TR150_HUMAN	70.62	38	35	34	Oxidation (M)	922000000	868000000	959000000	989000000	785000000	931000000	1080000000	991000000	983000000	994000000	920000000	1120000000	1240000000	1160000000	1190000000	1290000000	1100000000	1210000000	1900000000	1700000000	1760000000	1960000000	1750000000	1770000000	1940000000	1790000000	1770000000	238000000	262000000	310000000	258000000	222000000	305000000	263000000
								2146	1835	P83876|TXN4A_HUMAN	70.57	33	4	4	Carbamidomethylation	36500000	38600000	35300000	35700000	37700000	35600000	30100000	28700000	29200000	10900000	19900000	17000000	17000000	17800000	18300000	16200000	16800000	16800000	28800000	25200000	21200000	31500000	24400000	24400000	27600000	19700000	18100000	30800000	33300000	27700000	29600000	31700000	28600000	26000000
								1529	1594	P50416|CPT1A_HUMAN	70.45	13	8	8	Carbamidomethylation	9200000	10800000	8880000	8950000	8870000	10200000	10000000	9690000	10500000	12100000	22600000	21000000	19100000	23900000	19600000	20400000	24700000	19000000	9350000	9360000	8290000	9160000	9250000	11700000	8500000	9750000	10300000	4820000	3610000	4770000	4660000	4320000	5120000	4520000
								525	1234	Q96HA7|TONSL_HUMAN	70.41	12	9	9	Carbamidomethylation	12100000	7870000	9190000	7680000	9930000	12300000	6870000	11600000	8330000	5000000	7420000	7110000	10100000	10200000	11200000	8790000	11800000	11400000	15500000	21900000	20800000	24700000	26600000	22200000	19500000	26900000	29500000	4210000	4240000	4180000	4240000	5480000	4870000	4450000
								1493	1736	Q96AQ6|PBIP1_HUMAN	70.23	20	10	10	Carbamidomethylation	8550000	9560000	8550000	8050000	8530000	9460000	7910000	13500000	11000000	17400000	23200000	23900000	18300000	27000000	22700000	20600000	24000000	21400000	14100000	18800000	19200000	11400000	15600000	12100000	13100000	15700000	14200000	5080000	5610000	4530000	4260000	4370000	4820000	4580000
								283	542	P26358|DNMT1_HUMAN	69.98	18	24	24	Carbamidomethylation; Deamidation (NQ)	31900000	32800000	30600000	33300000	33600000	38400000	35800000	38600000	39700000	31900000	47000000	51000000	41500000	48600000	49700000	44900000	50800000	46600000	53800000	42400000	49800000	70300000	77600000	76200000	55500000	61500000	63300000	8630000	9230000	6930000	8830000	5550000	9080000	8900000
								935	521	Q9BTC8|MTA3_HUMAN	69.84	33	17	10	Carbamidomethylation	26600000	29700000	27700000	27900000	32800000	28600000	30700000	30800000	28300000	11700000	11700000	11400000	13500000	13600000	13000000	13900000	13200000	12600000	22600000	26100000	25300000	29100000	25200000	25600000	28600000	23700000	25300000	13400000	13900000	12800000	15000000	14400000	14400000	13700000
								438	593	O75152|ZC11A_HUMAN	69.71	41	24	17	Carbamidomethylation	40700000	46000000	49000000	38900000	39300000	45200000	42400000	52600000	55300000	58500000	68400000	71700000	64700000	61700000	65900000	54800000	57600000	52800000	101000000	109000000	115000000	78000000	95400000	96200000	76800000	94400000	96500000	10000000	14400000	14800000	11200000	13800000	14700000	12000000
								1712	969	O95365|ZBT7A_HUMAN	69.45	27	9	9	Carbamidomethylation	90500000	85300000	91700000	102000000	83900000	86300000	90400000	79300000	72900000	32700000	39400000	44000000	48700000	40700000	40600000	47800000	39800000	41100000	61300000	56700000	60900000	68200000	62600000	58900000	67500000	61300000	63300000	59200000	53600000	57900000	63100000	50100000	53500000	55100000
								962	1266	Q96R06|SPAG5_HUMAN	69.17	5	4	4	Carbamidomethylation	2990000	3100000	2800000	2740000	2230000	2050000	1810000	1610000	1450000	2320000	2570000	3240000	2220000	2620000	4470000	1980000	2380000	1980000	4480000	5330000	5220000	5080000	5070000	5550000	5340000	5160000	4190000	2320000	2760000	1990000	2150000	2230000	1850000	1810000
								1924	1661	P13861|KAP2_HUMAN	68.92	18	5	5		5850000	4880000	6360000	5510000	5110000	6330000	4420000	5070000	6580000	3440000	5850000	6780000	5070000	6220000	7410000	5940000	6290000	6310000	3680000	2390000	3170000	2570000	2380000	2130000	2580000	2680000	2930000	5360000	3420000	4670000	4670000	3480000	4770000	3630000
								1562	1190	Q8TCJ2|STT3B_HUMAN	68.76	8	7	7	Carbamidomethylation	30300000	25300000	29400000	32900000	27700000	34700000	32100000	29300000	30000000	66100000	57100000	61100000	70200000	67400000	70900000	68900000	67000000	63300000	34200000	29300000	29500000	34500000	34300000	33200000	36100000	32000000	34200000	18100000	16300000	17600000	22700000	19900000	22900000	18900000
								1604	1470	Q8TAD8|SNIP1_HUMAN	68.69	28	9	9	Deamidation (NQ)	51400000	52800000	44400000	48200000	50100000	43200000	50600000	54000000	45100000	44300000	53100000	55900000	53400000	55200000	57200000	53800000	54400000	52000000	89500000	83200000	88100000	91300000	96000000	92200000	92600000	88900000	83300000	30500000	28700000	24800000	28200000	27700000	23800000	27000000
								1405	938	O43818|U3IP2_HUMAN	68.48	24	7	7	Carbamidomethylation	31800000	29900000	29600000	33900000	32400000	30900000	29400000	32900000	33100000	18200000	30400000	28900000	36500000	34200000	34500000	30500000	34800000	32600000	52200000	57300000	59900000	63600000	57800000	59800000	64600000	62100000	64400000	20500000	17900000	17300000	24800000	20000000	18600000	17500000
								247	343	P11387|TOP1_HUMAN	68.25	35	29	25	Carbamidomethylation; Oxidation (M)	389000000	348000000	342000000	370000000	348000000	356000000	416000000	393000000	398000000	651000000	670000000	649000000	702000000	669000000	688000000	976000000	955000000	981000000	267000000	274000000	272000000	438000000	425000000	414000000	419000000	404000000	396000000	99800000	96700000	102000000	99700000	94700000	107000000	110000000
								1396	1384	Q7Z739|YTHD3_HUMAN	67.77	17	8	3	Carbamidomethylation	6370000	5260000	5190000	3220000	9390000	6300000	4380000	10700000	13500000	2150000	4990000	3590000	3970000	6260000	6760000	3980000	5710000	4000000	5090000	3570000	1450000	4320000	1200000	1010000	2810000	746000	1140000	6370000	5260000	5190000	3220000	9390000	6300000	4380000
								1549	1742	Q9Y3A4|RRP7A_HUMAN	67.45	35	9	9	Carbamidomethylation	21100000	23200000	22700000	17600000	21300000	22700000	23000000	22000000	22700000	27900000	27300000	27300000	25300000	25700000	26400000	26900000	26800000	25700000	37300000	37900000	39000000	43400000	46300000	44400000	46800000	46100000	49300000	13100000	11100000	11900000	8690000	11000000	12100000	13000000
								2519	2228	O43709|BUD23_HUMAN	67.12	18	3	3		4620000	4460000	4420000	5380000	5460000	5710000	6610000	5550000	6480000	10200000	8580000	9240000	9040000	8350000	8540000	9440000	7260000	9920000	10200000	9270000	10500000	12700000	11700000	13200000	10800000	9820000	12100000	4620000	4460000	4420000	5380000	5460000	5710000	6610000
								2303	2669	Q68D10|SPT2_HUMAN	67.12	10	3	3		5160000	2590000	8470000	5440000	4610000	6310000	8810000	9940000	3970000	3020000	10600000	12800000	15400000	5690000	6320000	19400000	7400000	15300000	6060000	1740000	1950000	7030000	2430000	7230000	6750000	6310000	7080000	5160000	2590000	8470000	5440000	4610000	6310000	8810000
								1738	2170	Q6IBW4|CNDH2_HUMAN	67.1	19	6	6		9860000	8170000	8290000	10900000	10100000	11300000	8070000	7270000	8460000	3800000	6970000	7580000	9650000	8590000	8600000	11200000	9370000	9010000	16000000	18700000	16200000	15900000	19900000	20000000	15000000	19500000	20300000	7300000	6670000	6580000	7690000	7650000	7980000	6070000
								1223	2226	Q9H7E2|TDRD3_HUMAN	67.02	22	8	8	Carbamidomethylation	9010000	6620000	6550000	8720000	7230000	6190000	9690000	8010000	8430000	8450000	9380000	9790000	10700000	11200000	11100000	10100000	9790000	9210000	19600000	19800000	18300000	13100000	15300000	15700000	15300000	16200000	16200000	5160000	3750000	2990000	5220000	4570000	2670000	6270000
								363	366	Q5VZL5|ZMYM4_HUMAN	66.9	19	22	20	Carbamidomethylation	38900000	38400000	31900000	37400000	30500000	27600000	33900000	30600000	33200000	25100000	46300000	39200000	36300000	35600000	34700000	35300000	38000000	31500000	84400000	78800000	77600000	74800000	74500000	72800000	67000000	62000000	65900000	11000000	11400000	10000000	9250000	10300000	10100000	11000000
								2795	2308	Q9UI30|TR112_HUMAN	66.9	44	4	4	Carbamidomethylation	19600000	18700000	17800000	15900000	16300000	14300000	13700000	13600000	9930000	19000000	16100000	15400000	16600000	16800000	16200000	17300000	16400000	16700000	34300000	34400000	32400000	30900000	33900000	30200000	31600000	31300000	28200000	18500000	16700000	15000000	14500000	14300000	12300000	12800000
								1564	709	Q9H3P2|NELFA_HUMAN	66.28	30	10	10	Carbamidomethylation	42600000	34600000	37800000	38700000	32500000	37700000	39700000	38600000	42400000	19600000	17400000	19200000	17700000	16700000	16300000	18200000	16500000	16200000	31600000	33400000	32800000	30000000	30200000	31300000	28300000	27900000	27600000	21000000	18400000	21600000	19300000	15700000	20300000	20700000
								148	607	Q7KZ85|SPT6H_HUMAN	66.24	18	22	22	Carbamidomethylation; Deamidation (NQ)	23600000	24400000	23800000	22300000	22100000	24800000	20900000	23200000	21900000	47000000	52700000	55800000	54900000	56200000	54300000	54700000	59800000	54600000	68100000	76900000	69400000	58100000	71200000	71800000	70200000	67300000	70900000	8980000	9000000	7250000	8680000	8210000	8890000	8170000
								809	858	O43684|BUB3_HUMAN	66.03	47	13	13	Carbamidomethylation; Oxidation (M)	436000000	444000000	459000000	457000000	431000000	454000000	468000000	444000000	458000000	452000000	456000000	523000000	538000000	501000000	540000000	559000000	502000000	554000000	991000000	956000000	994000000	939000000	913000000	1070000000	1030000000	985000000	1040000000	190000000	173000000	203000000	213000000	181000000	219000000	210000000
								469	1029	O60318|GANP_HUMAN	65.99	14	17	17	Carbamidomethylation; Deamidation (NQ)	16700000	17400000	14500000	16700000	14000000	13600000	16400000	14400000	13300000	34500000	34700000	33700000	26500000	35100000	30500000	33400000	32500000	30600000	26400000	25000000	25400000	25600000	21500000	19600000	23000000	23200000	20900000	6440000	6160000	5350000	7400000	3550000	4640000	8030000
								1366	1816	P05387|RLA2_HUMAN	65.94	97	11	10	Oxidation (M); Deamidation (NQ)	2560000000	2490000000	2400000000	2290000000	2090000000	2280000000	1950000000	1700000000	1930000000	2710000000	2040000000	2280000000	2140000000	1810000000	1860000000	2260000000	1960000000	1960000000	1120000000	962000000	1030000000	1010000000	911000000	1030000000	1040000000	900000000	1040000000	1450000000	1340000000	1280000000	1320000000	1140000000	1270000000	1130000000
								3177	2147	P69905|HBA_HUMAN	65.8	35	5	5		48900000	53900000	48800000	40500000	52800000	56000000	43200000	44800000	49700000	62000000	86800000	77200000	69800000	74800000	74400000	70000000	74100000	70200000	109000000	105000000	108000000	94300000	94800000	102000000	88800000	89100000	91500000	39100000	42900000	39000000	30100000	42400000	45800000	33800000
								1305	1423	Q5T3I0|GPTC4_HUMAN	65.77	31	9	9	Carbamidomethylation	29800000	28400000	31100000	27000000	24500000	27600000	33600000	30600000	29400000	21900000	40900000	40300000	41300000	37600000	43800000	44000000	41300000	42600000	54000000	73600000	68400000	54800000	65600000	63000000	66200000	62700000	62900000	11900000	12600000	13000000	12100000	10800000	12900000	12600000
								272	279	Q9P2N5|RBM27_HUMAN	65.59	34	29	27	Carbamidomethylation	159000000	140000000	164000000	155000000	150000000	169000000	179000000	182000000	185000000	151000000	179000000	182000000	190000000	179000000	186000000	176000000	181000000	187000000	344000000	335000000	345000000	292000000	302000000	298000000	290000000	300000000	291000000	61700000	48800000	60800000	59300000	51500000	61100000	75200000
								1757	1461	P32322|P5CR1_HUMAN	65.53	37	8	6	Carbamidomethylation	19600000	25800000	22200000	27600000	27900000	26400000	33700000	26200000	26900000	21800000	24500000	26300000	25100000	24800000	26200000	34500000	24900000	24400000	15900000	13600000	11900000	15000000	10000000	11600000	14400000	9420000	10800000	12800000	18000000	16100000	19500000	19100000	17800000	25600000
								1009	1942	O00443|P3C2A_HUMAN	65.33	4	6	6		2460000	1660000	2270000	2270000	2400000	2580000	2330000	2380000	2980000	3630000	4600000	4870000	3580000	5790000	5890000	5150000	5750000	4760000	4470000	4510000	4720000	4150000	5470000	5290000	4270000	4980000	4980000	1410000	964000	1250000	1200000	1300000	1450000	1010000
								1310	3045	P33527|MRP1_HUMAN	65.12	6	5	5	Carbamidomethylation	3810000	3490000	2530000	3550000	3970000	3770000	2820000	3550000	3610000	4260000	5450000	5600000	3390000	5760000	5160000	3940000	6480000	4550000	10200000	944000	2420000	11300000	2070000	2400000	15000000	1960000	2500000	2520000	2900000	1580000	2400000	3000000	3100000	1710000
								1983	3297	Q8TDB6|DTX3L_HUMAN	64.92	8	4	4	Carbamidomethylation	1320000	1630000	2110000	1610000	2000000	2450000	1580000	3250000	2020000	731000	3320000	2090000	2450000	2630000	2450000	2390000	3130000	1670000	6360000	5150000	4840000	3640000	6160000	4060000	3280000	3900000	5590000	1110000	1630000	1760000	1610000	2000000	2050000	1580000
								1479	1468	P45973|CBX5_HUMAN	64.82	56	8	7	Carbamidomethylation	110000000	107000000	103000000	110000000	104000000	105000000	88100000	83700000	79200000	57100000	53900000	58200000	60800000	51400000	52100000	61900000	57300000	65700000	52900000	43800000	45800000	53800000	45500000	46000000	48300000	42900000	42400000	71500000	73500000	70600000	77300000	72600000	75200000	55800000
								1004	578	Q8NEM2|SHCBP_HUMAN	64.65	19	8	8	Carbamidomethylation; Deamidation (NQ)	23800000	25200000	22100000	25200000	28800000	27800000	20800000	24100000	23100000	11700000	15600000	17900000	13200000	13400000	17300000	16800000	15000000	14800000	10900000	11400000	10800000	9080000	13600000	12800000	8230000	12700000	11200000	14600000	17600000	9050000	14600000	16800000	17500000	11700000
								72	309	O60437|PEPL_HUMAN	64.6	26	34	34	Carbamidomethylation	64300000	55600000	64000000	61100000	56600000	62100000	55000000	43800000	50700000	73900000	87000000	91900000	83800000	79900000	96600000	88300000	79500000	79000000	119000000	130000000	130000000	124000000	128000000	122000000	115000000	131000000	124000000	16900000	9210000	18700000	15500000	17300000	18300000	14300000
								36	68	Q14683|SMC1A_HUMAN	64.45	57	70	70	Carbamidomethylation; Deamidation (NQ); Oxidation (M)	571000000	538000000	550000000	550000000	523000000	557000000	636000000	577000000	602000000	610000000	632000000	691000000	670000000	644000000	659000000	601000000	602000000	603000000	1090000000	1000000000	1050000000	881000000	843000000	808000000	913000000	879000000	889000000	62500000	42900000	57000000	45900000	45600000	48500000	72300000
								596	1937	O15381|NVL_HUMAN	63.96	24	14	14	Carbamidomethylation; Deamidation (NQ)	8930000	10600000	8570000	9040000	8490000	8370000	10800000	11400000	12600000	9890000	14400000	17300000	14800000	18000000	14000000	15000000	16700000	14200000	26600000	23500000	25700000	22900000	16700000	24000000	19400000	20800000	21500000	3360000	2640000	3690000	3860000	2740000	3760000	4570000
								714	746	O15047|SET1A_HUMAN	63.64	16	18	17	Carbamidomethylation	16400000	16500000	17100000	18400000	16400000	15600000	14300000	14900000	16800000	10300000	18100000	14500000	17800000	17100000	15600000	17800000	18200000	16300000	30200000	34200000	33800000	30100000	28500000	30000000	31000000	29300000	29700000	4620000	5390000	4670000	4580000	5270000	2600000	4050000
								25	136	P11388|TOP2A_HUMAN	63.63	51	78	62	Carbamidomethylation; Oxidation (M); Deamidation (NQ)	510000000	503000000	531000000	549000000	540000000	576000000	623000000	609000000	618000000	1030000000	1140000000	1110000000	1070000000	1120000000	1130000000	1140000000	1180000000	1150000000	559000000	630000000	613000000	769000000	774000000	767000000	707000000	720000000	703000000	82600000	69400000	76800000	81200000	64900000	73300000	92800000
								833	1055	P08865|RSSA_HUMAN	62.7	54	13	13	Carbamidomethylation; Oxidation (M); Deamidation (NQ)	1200000000	1200000000	1200000000	1290000000	1250000000	1310000000	1130000000	1110000000	1150000000	596000000	564000000	553000000	598000000	600000000	596000000	617000000	637000000	560000000	813000000	803000000	802000000	828000000	879000000	865000000	817000000	870000000	841000000	545000000	495000000	518000000	505000000	484000000	505000000	501000000
								1656	2053	Q53EP0|FND3B_HUMAN	62.66	5	3	3	Carbamidomethylation	4580000	1200000	2710000	4010000	1470000	1810000	3890000	978000	2530000	7500000	5640000	3240000	8260000	3240000	2910000	7320000	5710000	2590000	6000000	1480000	4770000	5930000	2400000	5040000	5020000	4660000	2690000	4580000	1200000	2710000	4010000	1470000	1810000	3890000
								540	2030	Q9NZM1|MYOF_HUMAN	62.37	2	4	4		1440000	1640000	2000000	1690000	1910000	1640000	1650000	2090000	2990000	2690000	4300000	4240000	3690000	4070000	4260000	3870000	5160000	4380000	1680000	1150000	570000	1330000	2070000	1590000	1160000	1960000	2060000	1440000	912000	1670000	1520000	1070000	1140000	1410000
								410	839	Q8N1G0|ZN687_HUMAN	57.61	19	13	12	Carbamidomethylation	25500000	16500000	26800000	26200000	21200000	28400000	26200000	19800000	26700000	18800000	23400000	28800000	35900000	28000000	26800000	29200000	23700000	21800000	42200000	46800000	47200000	44000000	52800000	42400000	51400000	52700000	47900000	9630000	9510000	10700000	10200000	9790000	10500000	9980000
								1147	1218	Q14677|EPN4_HUMAN	57.29	21	10	10		40800000	26700000	29600000	32000000	22900000	22600000	26100000	25200000	18100000	32000000	40300000	47300000	46800000	35200000	33100000	46900000	36700000	38200000	76300000	61900000	66900000	70600000	62400000	68500000	66800000	62400000	55000000	27200000	17600000	17200000	16800000	12800000	12300000	13000000
								2785	2771	Q15555|MARE2_HUMAN	55.45	15	3	3		2370000	1330000	3480000	1660000	2510000	2720000	2020000	2330000	2670000	3160000	4840000	5370000	3320000	4910000	6420000	5260000	2530000	4530000	4320000	4410000	3380000	2990000	4330000	1520000	2200000	4380000	2140000	2370000	1330000	3480000	1660000	2510000	2720000	2020000
								2357	2331	O00743|PPP6_HUMAN	53.81	22	5	5	Carbamidomethylation	4320000	4080000	5090000	4770000	5050000	5220000	3180000	5580000	3880000	7830000	8800000	9040000	8540000	10100000	9440000	8380000	9670000	8880000	7920000	8030000	8560000	8270000	10000000	8730000	7800000	9740000	9550000	3630000	3590000	3920000	3280000	3490000	4490000	2540000
								2590	2182	P54259|ATN1_HUMAN	53.52	7	3	3	Carbamidomethylation	2970000	1790000	1230000	3090000	1010000	2460000	1720000	419000	2480000	4890000	1880000	4010000	3360000	1570000	3420000	6620000	2640000	1660000	5320000	2670000	5100000	9640000	3690000	4390000	4950000	3100000	4570000	2970000	1790000	1230000	3090000	1010000	2460000	1720000
								376	1235	Q9Y6J0|CABIN_HUMAN	50.69	3	5	5	Carbamidomethylation	3230000	4540000	4640000	3740000	5060000	5480000	3960000	5330000	4840000	4240000	5620000	4980000	4100000	6230000	6040000	5420000	5860000	5500000	7190000	9930000	9540000	9520000	11800000	9580000	9180000	11300000	10400000	2380000	2900000	3460000	2890000	3100000	3430000	2870000
								191	186	Q5VT52|RPRD2_HUMAN	37.15	43	39	39	Carbamidomethylation	107000000	106000000	120000000	124000000	107000000	122000000	125000000	119000000	130000000	175000000	178000000	183000000	188000000	180000000	185000000	192000000	180000000	178000000	225000000	224000000	225000000	213000000	217000000	202000000	210000000	219000000	202000000	19100000	16000000	19500000	19100000	16400000	19000000	19700000
								1799	1039	P26367|PAX6_HUMAN	32.4	20	7	7	Carbamidomethylation	14700000	15300000	11600000	14500000	14400000	13800000	11400000	9780000	14900000	3460000	5520000	5300000	5050000	4880000	4340000	5750000	4840000	4860000	15200000	12800000	15100000	17600000	11600000	14000000	15300000	14100000	10900000	8280000	7560000	6030000	8210000	7860000	7510000	6410000
								934	1609	Q9BPX3|CND3_HUMAN	30.93	10	8	8	Carbamidomethylation	5590000	6600000	4850000	5760000	6800000	7200000	5320000	6860000	6820000	6210000	9530000	10400000	10500000	10500000	10900000	10000000	11200000	10400000	14100000	11900000	12000000	14500000	14300000	13200000	12800000	12400000	14600000	2740000	2830000	3070000	2430000	3100000	3550000	2000000
								547	2333	Q15652|JHD2C_HUMAN	30.92	3	4	4	Carbamidomethylation	2190000	3330000	1640000	1870000	3800000	4800000	2770000	4640000	2510000	2490000	1980000	2300000	3330000	4360000	2350000	3280000	4930000	3150000	7970000	6860000	6590000	8280000	4980000	6160000	7820000	5730000	8910000	2190000	2490000	1640000	1410000	2550000	3590000	2020000
								2341	2458	Q96GY3|LIN37_HUMAN	29.24	18	3	3	Carbamidomethylation; Deamidation (NQ)	6190000	2050000	4910000	5640000	3540000	4620000	6870000	4050000	7800000	4840000	3260000	6000000	5430000	1810000	5490000	6620000	1640000	5820000	5340000	12000000	12700000	6470000	3080000	12900000	5970000	3120000	4760000	6190000	2050000	4910000	5640000	3400000	4620000	6560000
								2624	3118	P01033|TIMP1_HUMAN	24.09	22	3	3	Carbamidomethylation	37700000	4930000	5300000	7740000	5610000	6960000	64000000	5590000	6560000	8550000	10300000	11600000	9010000	12500000	13500000	12800000	12600000	9490000	7140000	8990000	9240000	7730000	8550000	8810000	6720000	6970000	6710000	37700000	4930000	5300000	7740000	5610000	6960000	64000000
[truncated: 30 more columns]

## Sheet: Figure 3
	Fig. 3a										Fig. 3b
												igg	10ug	20ug	igg	10ug	20ug	igg	10ug	20ug	igg	10ug	20ug
												1	1.32865	1.48603	8.03547	8.75807	9.22246	1	0.991426	1.13788	8.31706	4.03491	4.83468
												1	2.00606	2.30575	4.42852	6.55129	6.90243	1	1.16957	0.900842	6.32717	3.65691	4.23996
												1	1.3519	1.57187	4.77356	5.55027	5.59449	1	1.06553	0.976478	5.16775	4.40944	4.0409
												1	2.34307	2.71017	6.16792	7.84219	6.49027	1	0.864548	1.05995	5.14192	3.15768	3.27469
												1	2.34749	2.65457	7.68561	8.20247	9.27549	1	0.8972	1.10655	4.66627	4.15641	4.12646
												1	2.23352	2.2168	6.94204	8.6963	10.1057	1	1.0305	1.30063	5.58344	3.01614	3.63908
												1	1.60486	2.2567	5.09271	6.23106	6.14497	1	0.979347	0.840371	6.54199	3.72389	3.1733
												1.57836	1.6478	1.55141	6.88171	5.84308	6.25979	0.991426	1.51184	1.10886	8.38899	4.75213	3.96602
												0.982746	1.64218	1.87115	5.95325	8.14346	7.59582	0.847605	1.29831	1.11977	4.83116	3.75363	3.92056
												0.880776	1.40661	1.15352	6.35177	4.73583	4.88855	1.04047	1	0.976478	7.04192	4.27169	3.6739
												1.08334	2.13156	2.02569	6.87935	7.84219	8.93979	0.731301	0.896585	0.852055	5.03087	3.70595	3.08949
												1.65901	2.7128	3.92277	9.01102	8.81763	8.08469	1.04435	1.164	1.02935	7.91118	3.95124	4.12646
												0.970406	2.35407	2.11913	7.53988	8.96151	7.65399	1.00754	0.841364	0.798275	5.71066	3.55801	4.95127
												0.95912	1.50747	1.58269	5.27296	5.23641	7.21118	1.07204	0.907202	0.965816	5.42174	3.99216	3.47365
												0.863823	1.17775	1.15764	10.6763	4.91867	6.53519	0.966142	1.02617	1.02617	8.83381	5.22427	3.8983
												0.96579	1.7302	2.15069	6.78334	6.6663	5.65039	1.03542	1.13943	1.11977	5.04601	4.39015	3.72111
												1.05711	1.25873	1.93201	4.07309	6.87628	7.44411	0.976478	1.04876	1.07402	4.47997	3.11002	3.06106
												1.11534	1.95331	2.65164	6.68198	6.58543	6.16792	0.916375	0.852055	1.19954	4.4132	2.83113	3.08949
												1.45652	2.87437	3.7562	8.262	10.1898	8.14337	1.13082	0.957537	0.910271	4.8732	3.32167	3.41916
												0.867022	2.04103	1.92202	4.80474	7.76982	8.89446	0.906984	0.676703	0.713229	5.29749	3.42688	2.69481
	PAF1 depletion											1.12554	1.79381	2.005	4.68484	4.95295	8.06017	0.972558	0.870116	0.913535	5.02234	3.59659	3.30855
		igg	10ug	20ug								1st, 20'			1st, 60'			2nd, 20'			2nd, 60'
	experiment 1	1	0.615105	0.584879
	experiment 2	1	0.431793	0.370611
	experiment 3	1	0.492324	0.661628

## Sheet: Figure 4
	Fig. 4						Fig. 4b										Fig 4c,f																								Fig. 4e
	The timed ChIP-seq raw data was deposited to GEO GSE133655							Mean FP 0	Mean FP 10	Mean FP 20	Mean FP 40	Mean siPAF FP 0	Mean siPAF FP 10	Mean siPAF FP 20	Mean siPAF FP 40			Annotation/Divergence	PAF/ Pausing Ratio	PAF/ Promoter Reads (-50,200)	PAF/ GeneBody Reads (200,5000)	siCon-FP-R-0-PAF/ Pausing Ratio	siCon-FP-R-0-PAF/ Promoter Reads (-50,200)	siCon-FP-R-0-PAF/ GeneBody Reads (200,5000)	siCon-FP-R-10-PAF/ Pausing Ratio	siCon-FP-R-10-PAF/ Promoter Reads (-50,200)	siCon-FP-R-10-PAF/ GeneBody Reads (200,5000)	siCon-FP-R-20-PAF/ Pausing Ratio	siCon-FP-R-20-PAF/ Promoter Reads (-50,200)	siCon-FP-R-20-PAF/ GeneBody Reads (200,5000)	siCon-FP-R-30-PAF/ Pausing Ratio	siCon-FP-R-30-PAF/ Promoter Reads (-50,200)	siCon-FP-R-30-PAF/ GeneBody Reads (200,5000)	siCon-FP-R-40-PAF/ Pausing Ratio	siCon-FP-R-40-PAF/ Promoter Reads (-50,200)	siCon-FP-R-40-PAF/ GeneBody Reads (200,5000)						siCon-FP-R-0/ Promoter Reads (-50,200)	siCon-FP-R-10/ Promoter Reads (-50,200)	siCon-FP-R-20/ Promoter Reads (-50,200)	siPAF-FP-R-0/ Promoter Reads (-50,200)	siPAF-FP-R-10/ Promoter Reads (-50,200)	siPAF-FP-R-20/ Promoter Reads (-50,200)
								0.18526	0.14096	0.142236	0.140419	0.217776	0.129247	0.152196	0.131495			ABHD17C|FAM108C1|-|15q25.1|protein-coding	0.343	1.836	145.066	2.05	16.995	148.706	1.305	11.918	169.832	1.591	14.071	160.812	0.969	9.944	197.888	0.744	6.808	183.814						50.072	65.543	30.873	26.95	52.358	59.396
								0.183137	0.139955	0.142354	0.141484	0.219589	0.130624	0.150808	0.133409			CHAF1A|CAF-1|CAF1|CAF1B|CAF1P150|P150|-|19p13.3|protein-coding	0.285	1.836	179.037	2.184	16.145	130.861	1.014	8.939	168.839	1.301	10.051	142.721	1.637	20.883	235.675	0.964	10.698	213.964						149.614	160.216	79.162	92.829	62.175	73.538
								0.18195	0.137186	0.142192	0.141639	0.2182	0.128743	0.151168	0.132855			ACPT|-|-|19q13.4|protein-coding	0.077	0.918	492.121	0.883	7.648	169.1	0.8	6.952	172.812	0.642	5.025	163.827	0.646	11.933	367.932	0.25	2.918	293.714						100.748	116.521	80.745	55.897	63.811	49.968
								0.18421	0.138725	0.142429	0.144513	0.221581	0.12953	0.154138	0.13489			ANKRD9|-|-|14q32.31|protein-coding	0.186	0.918	190.972	1.262	7.648	112.167	0.698	4.966	146.989	0.89	7.036	154.782	0.433	4.972	251.586	0.992	7.781	150.747						245.535	144.611	80.745	154.715	136.622	80.138
								0.186439	0.139078	0.143223	0.144712	0.225564	0.128704	0.151915	0.134924			THRA|AR7|CHNG6|EAR7|ERB-T-1|ERBA|ERBA1|NR1A1|THRA1|THRA2|c-ERBA-1|-|17q11.2|protein-coding	0.213	0.918	164.346	1.093	7.648	132.561	1.07	8.939	158.907	0.96	7.036	141.716	0.666	5.966	183.966	0.642	3.89	129.351						180.984	152.934	69.663	91.831	72.81	56.568
								0.187099	0.140985	0.144109	0.147283	0.231883	0.130284	0.154431	0.137091			THRA|AR7|CHNG6|EAR7|ERB-T-1|ERBA|ERBA1|NR1A1|THRA1|THRA2|c-ERBA-1|-|17q11.2|protein-coding	0.213	0.918	164.346	1.093	7.648	132.561	1.07	8.939	158.907	0.96	7.036	141.716	0.666	5.966	183.966	0.642	3.89	129.351						83.253	85.31	64.121	67.875	59.721	43.369
								0.193458	0.141869	0.144956	0.150195	0.237637	0.130796	0.156962	0.139085			THRA|AR7|CHNG6|EAR7|ERB-T-1|ERBA|ERBA1|NR1A1|THRA1|THRA2|c-ERBA-1|-|17q11.2|protein-coding	0.213	0.918	164.346	1.093	7.648	132.561	1.07	8.939	158.907	0.96	7.036	141.716	0.666	5.966	183.966	0.642	3.89	129.351						203.909	187.266	75.995	122.774	103.898	85.794
								0.19433	0.139725	0.146739	0.153815	0.239169	0.132392	0.159648	0.139896			TRIO|ARHGEF23|tgat|-|5p15.2|protein-coding	0.226	0.918	153.329	0.951	7.648	155.504	0.867	8.939	201.614	0.647	7.036	222.122	1.249	17.899	270.48	0.396	2.918	177.006						71.187	71.785	48.289	27.949	40.905	47.14
								0.197177	0.139237	0.147721	0.156262	0.243064	0.131811	0.163361	0.14284			CAPN9|GC36|nCL-4|-|1q42.11-q42.3|protein-coding	0.227	0.918	152.411	0.994	7.648	147.856	1.056	6.952	125.14	0.881	6.03	134.68	0.663	4.972	156.122	0.96	6.808	137.131						99.541	126.925	54.622	59.89	58.085	69.767
								0.200686	0.139877	0.151265	0.159874	0.24952	0.134728	0.164982	0.143565			CAPN9|GC36|nCL-4|-|1q42.11-q42.3|protein-coding	0.229	0.918	151.493	1.014	7.648	144.457	1.056	6.952	125.14	0.755	5.025	135.685	0.674	4.972	153.139	0.978	6.808	134.214						223.817	217.437	94.994	145.732	125.986	99.936
								0.205171	0.141925	0.153637	0.166054	0.25612	0.136286	0.168524	0.14834			DUSP14|MKP-L|MKP6|-|17q12|protein-coding	0.31	1.836	162.51	1.533	13.596	163.152	1.525	25.822	316.822	0.575	6.03	219.107	1.279	15.911	233.686	0.494	3.89	175.061						125.482	78.027	41.164	43.919	48.268	38.655
								0.209138	0.142044	0.154343	0.170304	0.263465	0.136634	0.170606	0.150593			ACVR2A|ACTRII|ACVR2|-|2q22.3|protein-coding	0.243	0.918	141.393	1.096	6.798	117.265	2.261	16.884	130.105	1.131	9.046	150.761	2.981	17.899	99.441	0.782	5.835	149.775						36.197	47.857	30.873	47.912	35.178	49.025
								0.211104	0.141769	0.158586	0.178797	0.276853	0.135174	0.174043	0.157496			ASMTL|ASMTLX|ASMTLY|ASTML|RP11-261P4.3|Xp22.3; Yp11.3|protein-coding	0.351	1.836	141.393	1.781	13.596	137.659	1.078	11.918	210.552	0.854	8.041	184.934	0.59	5.966	210.815	0.941	5.835	120.598						185.207	211.194	115.576	127.765	113.715	124.449
								0.217727	0.142253	0.165016	0.18612	0.288558	0.136693	0.175961	0.162665			ZBED6CL|C7orf29|-|7q36.1|protein-coding	0.369	1.836	133.13	2.284	13.596	102.82	2.342	18.87	141.03	1.125	11.056	185.939	0.8	11.933	292.357	0.627	5.835	192.568						99.541	125.884	54.622	58.892	58.085	69.767
								0.22686	0.144127	0.17109	0.195704	0.304157	0.138664	0.179324	0.17199			C1orf21|PIG13|RP4-768P8.1|1q25|protein-coding	0.458	3.673	179.955	2.977	26.342	156.354	1.39	16.884	226.443	0.519	5.025	208.051	1.274	16.905	249.597	2.136	19.451	162.418						141.168	121.723	77.579	48.91	71.992	81.08
								0.235574	0.147579	0.179623	0.211517	0.324258	0.143147	0.189037	0.180426			TADA2B|ADA2(beta)|ADA2B|-|4p16.1|protein-coding	0.309	1.836	163.428	1.126	11.896	200.541	0.689	12.911	370.453	0.69	10.051	290.467	0.312	4.972	357.988	0.361	2.918	196.458						73.6	82.189	56.205	91.831	96.535	83.909
								0.251596	0.150278	0.191301	0.233993	0.354969	0.148022	0.199706	0.197031			TAF4|TAF2C|TAF2C1|TAF4A|TAFII130|TAFII135|RP5-1107C24.1|20q13.33|protein-coding	0.224	0.918	155.165	1.377	5.948	77.327	1.336	10.925	150.962	0.97	8.041	159.807	1.656	20.883	232.692	0.96	6.808	137.131						310.689	211.194	106.869	187.655	127.623	92.394
								0.272256	0.154987	0.209542	0.267173	0.406058	0.153833	0.219627	0.220354			RAD17|CCYC|HRAD17|R24L|RAD17SP|RAD24|-|5q13|protein-coding	0.369	1.836	133.13	1.992	11.896	104.519	1.852	10.925	102.297	2.301	19.096	145.736	4.91	20.883	62.648	2.223	15.561	121.57						111.607	145.651	75.995	60.888	54.812	55.625
								0.303182	0.161989	0.245925	0.330238	0.483698	0.163518	0.25368	0.261271			AFF4|AF5Q31|MCEF|HSPC092|5q31|protein-coding	0.57	5.509	201.99	2.113	35.689	313.557	1.77	22.843	237.368	1.99	23.117	211.066	2.024	24.86	223.742	1.838	19.451	192.568						228.643	179.983	81.537	179.669	157.074	66.939
								0.35682	0.171303	0.314866	0.46214	0.628928	0.180507	0.315098	0.351635			SBF1|CMT4B3|DENND7A|MTMR5|C22:RP4-579N16.2|22q13.33|protein-coding	0.387	2.754	171.692	2.4	16.995	124.063	1.17	10.925	175.791	1.479	11.056	135.685	1.014	11.933	225.731	0.615	4.863	166.308						99.541	125.884	54.622	58.892	58.085	69.767
								0.38093	0.174897	0.333158	0.506239	0.751215	0.192834	0.340479	0.389027			FZD6|FZ-6|FZ6|HFZ6|NDNC10|-|8q22.3-q23.1|protein-coding	0.275	1.836	186.382	1.227	11.047	169.1	1.624	15.891	178.771	1.368	13.066	176.893	1.83	17.899	177.005	0.776	6.808	175.061						163.489	184.145	100.536	94.826	79.355	86.737
								0.341005	0.170836	0.274911	0.381253	0.654276	0.184201	0.285295	0.303359			FZD6|FZ-6|FZ6|HFZ6|NDNC10|-|8q22.3-q23.1|protein-coding	0.275	1.836	186.382	1.227	11.047	169.1	1.624	15.891	178.771	1.176	11.056	176.893	1.83	17.899	177.005	0.776	6.808	175.061						183.397	146.692	76.787	198.635	130.077	112.193
								0.315027	0.166603	0.241974	0.321248	0.571575	0.177445	0.248719	0.264961			RFNG|-|-|17q25|protein-coding	0.337	1.836	147.82	1.788	11.047	109.618	0.335	1.986	160.894	0.737	7.036	191.97	0.825	10.939	259.541	0.888	7.781	171.171						109.797	129.005	68.871	96.822	80.173	82.023
								0.298046	0.164766	0.221748	0.28511	0.516567	0.171659	0.231137	0.237621			EDRF1|C10orf137|RP11-383C5.6|10q26.13|protein-coding	0.489	3.673	167.101	3.27	22.093	115.566	1.297	12.911	185.723	1.031	6.03	111.563	1.009	7.955	151.15	1.051	7.781	141.022						343.267	214.315	99.744	147.728	129.259	90.508
								0.28473	0.161502	0.20581	0.255105	0.46977	0.165872	0.216999	0.215608			EDRF1|C10orf137|RP11-383C5.6|10q26.13|protein-coding	0.489	3.673	167.101	3.27	22.093	115.566	1.297	12.911	185.723	1.031	6.03	111.563	1.009	7.955	151.15	1.051	7.781	141.022						161.076	136.288	73.621	95.824	94.081	90.508
								0.273496	0.160113	0.194743	0.235485	0.434193	0.164474	0.205712	0.201325			MATN2|-|UNQ193/PRO219|8q22|protein-coding	0.38	2.754	175.364	2.148	16.145	133.411	0.991	9.932	192.675	1.146	12.061	199.005	1.254	18.894	284.401	1.247	11.671	175.061						69.377	68.664	47.497	28.947	39.268	35.826
								0.265397	0.160259	0.184572	0.222897	0.405611	0.162759	0.197309	0.191759			MATN2|-|UNQ193/PRO219|8q22|protein-coding	0.38	2.754	175.364	2.148	16.145	133.411	0.991	9.932	192.675	1.146	12.061	199.005	1.254	18.894	284.401	1.247	11.671	175.061						69.981	174.782	85.495	43.919	65.447	58.453
								0.259888	0.159805	0.180316	0.214429	0.385918	0.160439	0.18838	0.184201			CHURC1|C14orf52|chch|My015|14q23.3|protein-coding	0.387	2.754	171.692	1.568	16.145	190.344	1.314	15.891	226.443	1.232	13.066	199.005	1.495	12.927	158.111	1.479	10.698	131.296						339.647	331.877	180.489	207.618	165.255	154.619
								0.259905	0.161596	0.176259	0.208046	0.372068	0.161616	0.184604	0.181586			CHURC1-FNTB|-|-|14q23|protein-coding	0.387	2.754	171.692	1.568	16.145	190.344	1.314	15.891	226.443	1.232	13.066	199.005	1.495	12.927	158.111	1.479	10.698	131.296						99.541	125.884	54.622	58.892	58.085	69.767
								0.254229	0.161566	0.171282	0.198101	0.358648	0.157912	0.178805	0.17411			CHURC1|C14orf52|chch|My015|14q23.3|protein-coding	0.387	2.754	171.692	1.568	16.145	190.344	1.314	15.891	226.443	1.232	13.066	199.005	1.495	12.927	158.111	1.479	10.698	131.296						91.699	85.31	43.539	38.928	60.539	42.426
								0.248445	0.162126	0.167367	0.192654	0.343666	0.155381	0.175646	0.169048			CHURC1|C14orf52|chch|My015|14q23.3|protein-coding	0.387	2.754	171.692	1.568	16.145	190.344	1.314	15.891	226.443	1.232	13.066	199.005	1.495	12.927	158.111	1.479	10.698	131.296						683.517	727.216	415.6	433.203	379.595	313.951
								0.246085	0.161806	0.164316	0.186088	0.331494	0.155785	0.173995	0.165276			CHURC1-FNTB|-|-|14q23|protein-coding	0.387	2.754	171.692	1.568	16.145	190.344	1.314	15.891	226.443	1.232	13.066	199.005	1.495	12.927	158.111	1.479	10.698	131.296						682.31	726.176	412.434	427.214	378.777	312.066
								0.244267	0.162367	0.165449	0.182756	0.320703	0.155079	0.173229	0.164042			ERLIN2|C8orf2|Erlin-2|NET32|SPFH2|SPG18|UNQ2441|8p11.2|protein-coding	0.421	2.754	156.083	2.113	16.145	135.96	1.284	13.904	202.607	3.089	29.147	164.832	2.357	25.855	196.893	1.502	13.616	166.308						133.325	126.925	58.58	77.857	87.536	86.737
								0.237852	0.159043	0.162123	0.179334	0.310921	0.152081	0.170688	0.159953			ZNF519|HsT2362|-|18p11.21|protein-coding	0.309	1.836	163.428	1.172	10.197	164.001	1.383	11.918	158.907	0.935	8.041	166.843	1.485	15.911	197.888	0.96	8.753	176.034						211.148	366.209	144.075	118.781	134.985	131.049
								0.239606	0.161143	0.160715	0.173644	0.302267	0.153359	0.169407	0.15798			ZNF519|HsT2362|-|18p11.21|protein-coding	0.309	1.836	163.428	1.172	10.197	164.001	1.383	11.918	158.907	0.935	8.041	166.843	1.485	15.911	197.888	0.96	8.753	176.034						103.764	184.145	84.703	87.838	82.627	74.481
								0.238298	0.161773	0.157137	0.170309	0.295134	0.153557	0.165646	0.155394			TMEM139|-|UNQ1932/PRO4407|7q34|protein-coding	0.376	1.836	130.375	1.332	10.197	141.908	1.149	9.932	162.88	0.834	6.03	143.726	1.069	9.944	177.005	1.251	7.781	114.762						146.597	165.418	95.786	113.791	130.895	117.85
								0.234685	0.164332	0.155662	0.169446	0.291713	0.152082	0.165349	0.153463			FMO6P|FMO6|RP1-127D3.2|1q24.3|pseudo	0.376	1.836	130.375	1.59	10.197	115.566	0.563	3.973	153.942	1.225	8.041	121.614	0.245	0.994	151.15	0.157	0	125.461						274.493	221.598	102.911	214.605	157.892	108.422
								0.230535	0.164944	0.155486	0.164419	0.286881	0.153583	0.164677	0.150749			TMEM139|-|UNQ1932/PRO4407|7q34|protein-coding	0.376	1.836	130.375	1.332	10.197	141.908	1.149	9.932	162.88	0.834	6.03	143.726	1.069	9.944	177.005	1.251	7.781	114.762						155.043	205.993	104.494	95.824	107.988	82.023
								0.229762	0.165559	0.154845	0.163153	0.28008	0.153292	0.161052	0.149682			TMEM139|-|UNQ1932/PRO4407|7q34|protein-coding	0.376	1.836	130.375	1.332	10.197	141.908	1.149	9.932	162.88	0.834	6.03	143.726	1.069	9.944	177.005	1.251	7.781	114.762						260.014	202.871	128.242	180.668	151.347	168.761
								0.226504	0.165653	0.154814	0.161048	0.276342	0.152972	0.162448	0.149946			TMEM139|-|UNQ1932/PRO4407|7q34|protein-coding	0.376	1.836	130.375	1.332	10.197	141.908	1.149	9.932	162.88	0.834	6.03	143.726	1.069	9.944	177.005	1.251	7.781	114.762						272.683	155.015	81.537	172.682	125.986	79.195
								0.225647	0.167464	0.154876	0.160192	0.27235	0.155522	0.16288	0.148521			TRIM77|TRIM77P|-|11q14.3|protein-coding	0.398	2.754	166.183	1.573	15.295	179.297	1.525	13.904	166.853	0.987	8.041	156.792	3.946	22.871	93.475	0.965	7.781	155.61						126.086	162.297	104.494	123.772	111.261	126.335
								0.225001	0.167853	0.15601	0.15865	0.270262	0.154535	0.163615	0.147007			ZNF583|-|-|19q13.43|protein-coding	0.461	2.754	140.475	2.369	15.295	112.167	1.944	10.925	96.338	1.577	10.051	113.574	1.843	11.933	113.363	0.591	2.918	110.872						81.443	80.108	47.497	50.906	52.358	51.854
								0.22108	0.170236	0.156613	0.156198	0.267825	0.156372	0.164463	0.145907			EGFL8|C6orf8|NG3|DAAP-218M18.3|6p21.32|protein-coding	0.208	0.918	168.937	1.289	5.098	71.379	1.697	8.939	91.372	1.724	8.041	79.401	1.099	10.939	188.938	1.148	6.808	110.872						21.718	1.04	15.041	4.991	4.09	10.371
								0.221303	0.170114	0.155095	0.155064	0.267527	0.155614	0.164946	0.145412			NRN1|NRN|dJ380B8.2|-|6p25.1|protein-coding	0.25	0.918	136.802	0.987	5.098	99.421	0.74	5.959	162.88	0.523	3.015	132.67	0.897	7.955	173.027	0.341	1.945	154.638						21.718	1.04	15.041	4.991	4.09	10.371
								0.224525	0.171222	0.154249	0.156667	0.266292	0.15763	0.165128	0.146175			LOC100499194|-|-|2q14.1|ncRNA	0.25	0.918	136.802	0.575	5.098	185.245	0.408	2.98	174.798	0.262	1.005	141.716	1.11	7.955	135.24	0.952	4.863	99.201						271.476	151.893	81.537	171.684	122.714	78.252
								0.223523	0.172132	0.15373	0.15522	0.268221	0.15816	0.166875	0.14451			NCBP2|CBC2|CBP20|NIP1|PIG55|3q29|protein-coding	0.516	6.427	259.833	2.516	35.689	260.023	1.842	32.775	330.726	2.092	31.157	273.381	1.506	19.888	245.619	0.93	10.698	222.717						273.286	221.598	102.911	211.611	157.892	108.422
								0.225556	0.17158	0.152767	0.155167	0.263642	0.156546	0.16402	0.143397			NCBP2|CBC2|CBP20|NIP1|PIG55|3q29|protein-coding	0.516	6.427	259.833	2.516	35.689	260.023	1.842	32.775	330.726	2.092	31.157	273.381	1.506	19.888	245.619	0.93	10.698	222.717						168.315	118.602	80.745	81.849	67.902	80.138
								0.227987	0.17384	0.155551	0.154209	0.266507	0.158823	0.165665	0.144014			PAWR|PAR4|Par-4|-|12q21|protein-coding	0.391	3.673	214.844	1.789	20.394	209.888	1.076	14.898	264.184	1.797	20.102	204.03	2.4	24.86	184.96	2.336	25.287	194.513						234.073	237.204	119.535	134.752	163.619	94.28
								0.226291	0.177336	0.158816	0.154318	0.262954	0.158028	0.167756	0.144533			SERPINI1|PI12|neuroserpin|-|3q26.1|protein-coding	0.695	6.427	187.3	2.365	34.84	271.07	1.528	19.863	241.341	1.909	26.132	251.269	5.502	35.799	105.408	0.915	10.698	226.607						155.646	208.073	104.494	95.824	108.806	82.023
								0.224915	0.176164	0.158438	0.15509	0.262876	0.157151	0.168183	0.14457			DEDD|CASP8IP1|DEDD1|DEFT|FLDED1|KE05|1q23.3|protein-coding	0.436	3.673	190.054	1.757	19.544	204.789	0.85	9.932	228.429	1.188	11.056	174.883	1.75	23.866	251.586	0.818	7.781	187.705						155.646	171.66	83.12	72.866	115.351	94.28
								0.226378	0.175984	0.160485	0.157707	0.261348	0.161033	0.169046	0.146276			CLEC11A|CLECSF3|LSLCL|P47|SCGF|-|19q13.3|protein-coding	0.313	2.754	217.598	1.701	14.446	154.654	0.533	6.952	271.136	0.59	6.03	213.076	0.497	6.961	293.351	0.899	8.753	189.65						21.718	30.171	37.206	20.961	25.361	28.284
								0.226689	0.178509	0.16006	0.156358	0.261294	0.161543	0.16981	0.144793			ERLIN2|C8orf2|Erlin-2|NET32|SPFH2|SPG18|UNQ2441|8p11.2|protein-coding	0.421	2.754	156.083	1.904	14.446	135.96	1.284	13.904	202.607	3.089	29.147	164.832	2.357	25.855	196.893	1.502	13.616	166.308						200.892	131.086	54.622	100.814	71.174	55.625
								0.225301	0.178392	0.160617	0.155338	0.259676	0.162176	0.168841	0.143776			MPP3|DLG3|-|17q21.31|protein-coding	0.443	2.754	146.902	1.991	14.446	129.162	0.765	6.952	181.75	1.254	9.046	133.675	1.9	21.877	209.821	1.47	10.698	132.269						43.436	31.211	20.582	30.943	32.724	26.398
								0.224682	0.176701	0.162385	0.154675	0.261621	0.163658	0.169411	0.143701			MPP3|DLG3|-|17q21.31|protein-coding	0.443	2.754	146.902	1.991	14.446	129.162	0.765	6.952	181.75	1.254	9.046	133.675	1.9	21.877	209.821	1.47	10.698	132.269						38.61	65.543	49.872	24.954	45.813	54.682
								0.224451	0.178537	0.163118	0.155652	0.262082	0.162586	0.170418	0.144429			NUP210|GP210|POM210|PSEC0245|3p25.1|protein-coding	0.566	5.509	203.826	2.375	28.891	221.784	1.8	24.829	254.252	1.25	16.081	242.223	2.041	29.832	268.491	1.069	9.726	173.116						457.89	374.532	169.407	249.541	213.522	142.362
								0.223688	0.181691	0.162925	0.155406	0.25754	0.164122	0.171447	0.146345			SLIRP|C14orf156|DC50|PD04872|DC23|14q24.3|protein-coding	0.538	4.591	182.709	2.637	23.793	160.602	0.986	11.918	232.402	1.298	12.061	172.873	1.318	11.933	168.055	1.093	8.753	151.72						260.014	202.871	128.242	180.668	151.347	168.761
								0.225561	0.181597	0.165777	0.156347	0.253797	0.163775	0.171517	0.14652			ST8SIA6|SIA8F|SIAT8F|ST8SIA-VI|-|10p12.33|protein-coding	0.261	1.836	197.399	1.622	9.347	102.82	0.795	4.966	126.133	1.105	6.03	102.518	2.189	12.927	100.435	0.335	0.973	102.119						41.626	40.574	25.332	23.956	40.905	50.911
								0.227625	0.182687	0.165623	0.153814	0.253689	0.163948	0.172314	0.145668			THSD4|ADAMTSL-6|ADAMTSL6|FVSY9334|PRO34005|UNQ9334|15q23|protein-coding	0.297	1.836	170.773	1.238	9.347	141.058	1.394	9.932	130.105	1.043	5.025	91.462	1.271	10.939	160.1	0.764	3.89	105.037						273.286	221.598	102.911	211.611	157.892	108.422
								0.225848	0.184826	0.166733	0.153779	0.252328	0.163407	0.171429	0.146203			TCHH|THH|THL|TRHY|RP11-107M16.3|1q21.3|protein-coding	0.303	1.836	167.101	1.321	9.347	130.861	1.009	6.952	132.092	0.576	4.02	151.766	2	14.916	131.262	0.594	4.863	173.116						223.817	168.539	84.703	122.774	86.718	68.824
								0.227394	0.18504	0.167393	0.153438	0.254933	0.16359	0.173486	0.146891			BYSL|BYSTIN|RP5-973N23.2|6p21.1|protein-coding	0.334	1.836	149.656	1.558	9.347	107.918	1.299	10.925	155.928	2.026	15.076	130.66	1.683	18.894	205.843	2.284	15.561	117.68						67.567	69.705	41.956	59.89	59.721	60.339
								0.230697	0.187326	0.168405	0.155544	0.254836	0.163218	0.175197	0.147757			RPA3OS|RPA3-AS1|tcag7.903|7p21.3|ncRNA	0.357	1.836	138.639	1.434	9.347	118.965	1.278	10.925	158.907	1.825	17.086	168.853	1.194	10.939	172.033	1.171	8.753	140.049						67.567	69.705	41.164	59.89	58.085	60.339
								0.231336	0.189127	0.167028	0.157384	0.25332	0.166405	0.176	0.147697			NCAM2|NCAM21|-|21q21.1|protein-coding	0.462	3.673	178.118	2.136	18.694	157.203	1.558	10.925	126.133	1.947	17.086	156.792	2.945	18.894	107.396	1.563	12.643	146.857						195.463	176.862	98.161	76.859	117.805	83.909
								0.230751	0.18939	0.168176	0.157423	0.252834	0.167499	0.177031	0.149893			ZNF841|-|-|19q13.41|protein-coding	0.507	3.673	160.674	2.167	18.694	154.654	1.322	14.898	210.552	0.657	6.03	188.954	2.611	21.877	146.178	1.144	8.753	143.939						218.991	183.104	107.66	163.699	153.802	100.879
								0.230004	0.190562	0.170084	0.157524	0.254065	0.169082	0.178594	0.149245			DHX35|C20orf15|DDX35|KAIA0875|RP4-616B8.3|20q11.22-q12|protein-coding	0.573	3.673	139.557	2.58	18.694	126.613	0.497	3.973	177.778	1.779	12.061	119.604	2.982	24.86	144.19	1.2	8.753	136.159						141.168	82.189	37.998	122.774	58.085	40.54
								0.231951	0.192766	0.175009	0.157433	0.257052	0.170109	0.179397	0.149144			DHX35|C20orf15|DDX35|KAIA0875|RP4-616B8.3|20q11.22-q12|protein-coding	0.573	3.673	139.557	2.58	18.694	126.613	0.497	3.973	177.778	1.779	12.061	119.604	2.982	24.86	144.19	1.2	8.753	136.159						143.581	167.499	83.12	66.877	54.812	64.11
								0.230291	0.193021	0.176712	0.155794	0.250522	0.168682	0.177978	0.148955			DHX35|C20orf15|DDX35|KAIA0875|RP4-616B8.3|20q11.22-q12|protein-coding	0.573	3.673	139.557	2.58	18.694	126.613	0.497	3.973	177.778	1.779	12.061	119.604	2.982	24.86	144.19	1.2	8.753	136.159						220.197	184.145	109.244	164.697	153.802	100.879
								0.230136	0.194298	0.17537	0.156825	0.252266	0.170568	0.181237	0.149292			RELL1|-|PSEC0162|4p14|protein-coding	0.607	3.673	130.375	3.144	18.694	100.27	1.795	10.925	106.269	1.857	12.061	113.574	0.951	8.95	181.977	0.98	5.835	114.762						334.217	307.948	170.99	209.614	215.977	187.616
								0.231004	0.192888	0.176756	0.157191	0.252429	0.172599	0.183626	0.150533			RELL1|-|PSEC0162|4p14|protein-coding	0.607	3.673	130.375	3.144	18.694	100.27	1.795	10.925	106.269	1.857	12.061	113.574	0.951	8.95	181.977	0.98	5.835	114.762						149.614	89.472	53.039	100.814	66.266	45.254
								0.234819	0.195318	0.179142	0.160532	0.25369	0.171594	0.186918	0.149275			ASMTL|ASMTLX|ASMTLY|ASTML|RP11-261P4.3|Xp22.3; Yp11.3|protein-coding	0.607	3.673	130.375	3.016	18.694	105.369	1.812	17.877	178.771	1.762	16.081	164.832	2.635	23.866	159.106	1.957	11.671	103.092						149.614	89.472	53.039	100.814	66.266	45.254
								0.235461	0.196393	0.179534	0.161118	0.254225	0.172855	0.187725	0.150954			ASMTL|ASMTLX|ASMTLY|ASTML|RP11-261P4.3|Xp22.3; Yp11.3|protein-coding	0.607	3.673	130.375	3.016	18.694	105.369	1.812	17.877	178.771	1.762	16.081	164.832	2.843	25.855	159.106	1.957	11.671	103.092						334.217	307.948	170.99	209.614	215.977	187.616
								0.235516	0.197844	0.180293	0.162403	0.254527	0.171672	0.188787	0.150832			TFPI|EPI|LACI|TFI|TFPI1|-|2q32|protein-coding	0.787	8.263	207.499	1.993	41.638	390.884	1.659	21.85	243.327	0.944	17.086	348.761	2.079	18.894	162.089	0.963	12.643	252.866						176.158	110.279	69.663	95.824	124.35	60.339
								0.2338	0.197864	0.179772	0.164187	0.255898	0.174973	0.191087	0.152707			TFPI|EPI|LACI|TFI|TFPI1|-|2q32|protein-coding	0.787	8.263	207.499	1.993	41.638	390.884	1.659	21.85	243.327	0.944	17.086	348.761	2.079	18.894	162.089	0.963	12.643	252.866						177.968	111.319	70.454	95.824	125.168	60.339
								0.231684	0.197754	0.181694	0.162546	0.256693	0.174409	0.191658	0.152304			TNRC6A|CAGH26|GW1|GW182|TNRC6|-|16p11.2|protein-coding	0.629	6.427	209.335	3.234	32.29	177.597	1.669	24.829	276.102	1.211	13.066	203.025	2.675	33.81	227.72	2.297	20.424	157.555						158.663	232.002	129.826	109.798	118.624	131.991
								0.233194	0.198691	0.183289	0.162759	0.255477	0.175154	0.193336	0.156413			PSMA5|PSC5|ZETA|-|1p13|protein-coding	0.717	6.427	180.873	3.166	32.29	181.846	0.965	16.884	336.685	1.634	23.117	262.325	1.057	13.922	251.586	0.979	13.616	267.455						150.217	132.127	118.743	153.717	115.351	128.22
								0.23559	0.19991	0.186892	0.16431	0.255371	0.178124	0.192988	0.158831			ZRANB2|ZIS|ZIS1|ZIS2|ZNF265|-|1p31|protein-coding	0.513	4.591	192.809	1.778	22.943	238.779	0.769	8.939	230.416	0.722	8.041	223.127	1.785	13.922	139.217	0.858	7.781	177.979						149.614	131.086	117.951	149.724	115.351	128.22
								0.234779	0.202306	0.186882	0.162517	0.255718	0.177184	0.193269	0.159869			ZRANB2|ZIS|ZIS1|ZIS2|ZNF265|-|1p31|protein-coding	0.513	4.591	192.809	1.778	22.943	238.779	0.769	8.939	230.416	0.722	8.041	223.127	1.551	11.933	139.217	0.858	7.781	177.979						176.158	110.279	69.663	95.824	124.35	60.339
								0.237099	0.203985	0.188237	0.162676	0.258468	0.176922	0.196084	0.157911			PRDM4|PFM1|-|12q23-q24.1|protein-coding	0.531	4.591	185.464	2.421	22.943	169.95	1.26	16.884	252.265	2.08	28.142	247.249	2.179	31.821	267.496	1.312	16.534	236.333						117.036	72.826	46.706	65.879	47.449	32.055
								0.236073	0.202762	0.193619	0.163528	0.258945	0.176698	0.19722	0.156808			HOXA13|HOX1|HOX1J|-|7p15.2|protein-coding	0.299	2.754	228.616	1.479	13.596	169.95	1.251	16.884	254.252	0.701	10.051	285.442	2.923	39.776	245.619	0.908	10.698	228.552						138.755	153.974	98.161	68.873	120.26	98.051
								0.239076	0.206219	0.196738	0.166311	0.261709	0.180612	0.201326	0.159835			NUDT16|-|-|3q22.1|protein-coding	0.418	2.754	157.001	1.82	13.596	134.26	1.056	12.911	233.395	0.514	7.036	285.442	0.561	12.927	461.407	0.533	7.781	300.522						117.036	72.826	46.706	65.879	47.449	32.055
								0.242078	0.208104	0.196489	0.168229	0.263288	0.183421	0.203112	0.159743			MAPK6|ERK3|HsT17250|PRKM6|p97MAPK|-|15q21|protein-coding	0.765	6.427	168.019	1.974	31.441	295.712	1.377	25.822	353.569	0.943	18.091	369.868	1.448	28.838	374.893	0.558	7.781	285.934						117.036	72.826	46.706	65.879	47.449	32.055
								0.244598	0.207762	0.200044	0.17051	0.26685	0.183671	0.203586	0.162571			PGP|PGPase|-|16p13.3|protein-coding	0.228	3.673	384.699	1.916	17.845	169.1	1.168	18.87	306.89	0.284	6.03	468.365	0.46	17.899	774.646	0.428	11.671	554.361						176.761	188.306	100.536	134.752	163.619	125.392
								0.245636	0.211674	0.204242	0.172865	0.266783	0.183845	0.206795	0.162727			THAP4|PP238|CGI-36|2q37.3|protein-coding	0.46	3.673	179.037	2.297	17.845	137.659	0.896	11.918	258.225	1.833	21.107	210.061	1.247	16.905	255.564	1.486	13.616	168.253						182.794	177.903	104.494	122.774	102.262	103.708
								0.249471	0.214565	0.20572	0.175431	0.268955	0.186469	0.211261	0.16387			SMARCD3|BAF60C|CRACD3|Rsc6p|-|7q35-q36|protein-coding	0.465	3.673	177.2	2.484	17.845	125.763	1.336	10.925	150.962	0.677	4.02	125.634	1.073	12.927	229.709	1.891	14.588	137.131						141.168	148.772	89.453	47.912	89.172	80.138
								0.249556	0.214826	0.207607	0.173933	0.272637	0.186526	0.214493	0.165204			USO1|P115|TAP|VDP|-|4q21.1|protein-coding	0.583	3.673	136.802	2.987	17.845	101.12	1.362	13.904	189.696	1.487	13.066	160.812	2.424	23.866	175.016	0.926	6.808	142.967						169.522	198.71	107.66	64.881	126.804	115.964
								0.24778	0.215738	0.210078	0.17449	0.273034	0.186846	0.215318	0.165751			BRK1|C3orf10|MDS027|hHBrk1|HSPC300|3p25.3|protein-coding	0.603	4.591	160.674	3.23	22.093	117.265	1.361	12.911	175.791	1.754	12.061	121.614	2.09	18.894	161.095	2.027	12.643	107.955						186.414	183.104	75.204	122.774	102.262	90.508
								0.24961	0.21695	0.211904	0.174844	0.269793	0.185247	0.217897	0.166725			TSTD2|C9orf97|RP11-244N9.5|9q22.33|protein-coding	0.765	5.509	145.066	3.664	26.342	123.214	1.934	18.87	175.791	1.733	14.071	145.736	1.817	18.894	188.938	0.87	4.863	110.872						226.23	213.275	119.535	170.686	160.346	109.364
								0.250092	0.219246	0.214599	0.176004	0.275459	0.186338	0.219259	0.167956			FRRS1|SDFR2|SDR2|-|1p21.2|protein-coding	0.224	0.918	155.165	0.674	4.249	130.861	1.256	9.932	146.989	0.824	6.03	145.736	1.342	6.961	93.475	0.334	1.945	158.528						224.42	143.571	63.33	181.666	85.082	86.737
								0.25045	0.218673	0.216068	0.178432	0.275513	0.187176	0.219298	0.168611			IFITM1|9-27|CD225|DSPA2a|IFI17|LEU13|-|11p15.5|protein-coding	0.231	0.918	149.656	0.663	4.249	133.411	0.737	5.959	163.873	0.461	3.015	153.777	0.704	6.961	199.877	0.397	1.945	129.351						149.01	135.248	76.787	71.868	76.901	55.625
								0.250383	0.220397	0.217227	0.18091	0.276074	0.188862	0.219906	0.172996			ACTR6|ARP6|HSPC281|MSTP136|hARP6|hARPX|CDA12|12q23.1|protein-coding	0.231	0.918	149.656	0.594	4.249	151.255	0.14	0	145.996	0.898	6.03	131.665	0.284	1.989	194.904	0.51	2.918	132.269						51.279	70.745	36.415	32.939	22.907	25.455
								0.251742	0.221633	0.215878	0.180374	0.279176	0.191942	0.222081	0.172349			TCF7|TCF-1|-|5q31.1|protein-coding	0.239	0.918	144.147	0.87	4.249	96.871	1.182	6.952	109.249	0.404	1.005	83.421	1.087	8.95	156.122	1.521	9.726	114.762						194.86	202.871	121.909	163.699	90.808	104.65
								0.255266	0.223104	0.222486	0.184433	0.280581	0.195787	0.228932	0.173001			NAP1L4|NAP1L4b|NAP2|NAP2L|hNAP2|-|11p15.5|protein-coding	0.339	2.754	199.236	1.118	12.746	216.686	1.456	18.87	241.341	1.673	16.081	174.883	1.069	13.922	248.603	1.232	12.643	192.568						117.036	72.826	46.706	65.879	47.449	32.998
								0.25809	0.225026	0.222544	0.184856	0.282545	0.196879	0.232038	0.175225			EPS15|AF-1P|AF1P|MLLT5|-|1p32|protein-coding	0.398	2.754	166.183	1.835	12.746	124.063	1.882	10.925	100.31	0.987	6.03	117.594	0.282	0	60.659	1.209	6.808	104.064						216.578	204.952	88.661	112.792	112.079	116.907
								0.25982	0.227684	0.225441	0.188455	0.284765	0.197364	0.235152	0.178672			ERICH1|-|HSPC319|8p23.3|protein-coding	0.446	2.754	145.984	2.053	12.746	108.768	0.757	5.959	158.907	1.842	14.071	135.685	0.866	6.961	158.111	0.721	5.835	164.363						218.991	224.719	115.576	129.761	160.346	117.85
								0.266565	0.230676	0.231304	0.18983	0.291138	0.19831	0.242264	0.180042			CEP162|C6orf84|KIAA1009|QN1|RP1-76K10.1|6q14.3|protein-coding	0.492	2.754	130.375	1.537	12.746	152.105	1.222	8.939	136.064	1.184	8.041	126.64	1.857	11.933	112.368	1.668	10.698	113.79						138.755	153.974	98.161	68.873	120.26	98.051
								0.264478	0.227216	0.229381	0.188291	0.287325	0.197223	0.24043	0.17861			ITPRIP|DANGER|KIAA1754|bA127L20|bA127L20.2|RP11-127L20.4|10q25.1|protein-coding	0.237	1.836	219.435	0.935	8.497	175.898	0.582	6.952	246.306	0.587	6.03	214.081	0.895	13.922	301.306	0.915	8.753	185.76						183.397	183.104	89.453	128.763	124.35	93.337
								0.262365	0.227864	0.229685	0.190346	0.288475	0.197291	0.238762	0.178484			SNAPC4|PTFalpha|SNAP190|-|9q34.3|protein-coding	0.315	1.836	159.756	1.43	8.497	107.918	0.526	2.98	130.105	1.161	8.041	129.655	0.893	9.944	216.782	0.865	5.835	133.241						185.81	182.064	75.204	122.774	102.262	89.566
								0.263481	0.230347	0.232412	0.194164	0.286994	0.197652	0.23785	0.180108			PLD1|-|-|3q26|protein-coding	0.328	1.836	152.411	1.385	8.497	112.167	0.533	2.98	128.119	0.503	2.01	100.508	1.357	8.95	120.324	1.123	6.808	113.79						200.892	187.266	99.744	161.702	119.442	111.25
								0.269926	0.231966	0.236773	0.196987	0.285165	0.19792	0.241383	0.181688			PLD1|-|-|3q26|protein-coding	0.328	1.836	152.411	1.385	8.497	112.167	0.533	2.98	128.119	0.503	2.01	100.508	1.357	8.95	120.324	1.123	6.808	113.79						138.755	153.974	98.161	68.873	120.26	98.051
								0.269149	0.232965	0.236366	0.195824	0.286094	0.201233	0.243375	0.18242			C15orf56|-|-|15q15.1|protein-coding	0.365	1.836	134.966	1.459	8.497	105.369	0.881	5.959	133.085	1.432	8.041	100.508	0.703	5.966	173.027	0.359	1.945	145.884						80.84	129.005	75.204	49.908	76.083	58.453
								0.26977	0.237163	0.237348	0.195904	0.289568	0.203096	0.246075	0.181507			SRSF11|NET2|SFRS11|dJ677H15.2|p54|RP4-677H15.3|1p31|protein-coding	0.682	4.591	139.557	2.897	21.244	127.462	2.721	20.857	132.092	0.93	8.041	167.848	2.673	21.877	142.201	1.042	6.808	124.488						247.948	168.539	83.12	127.765	145.621	112.193
								0.272817	0.240577	0.244926	0.199569	0.294364	0.205709	0.253554	0.188284			SRSF11|NET2|SFRS11|dJ677H15.2|p54|RP4-677H15.3|1p31|protein-coding	0.682	4.591	139.557	2.897	21.244	127.462	2.721	20.857	132.092	0.93	8.041	167.848	2.673	21.877	142.201	1.042	6.808	124.488						134.532	167.499	93.411	54.899	100.625	83.909
								0.275799	0.240828	0.247316	0.199307	0.29717	0.204687	0.252973	0.18941			NF1P2|NF1HHS|-|15q11.2|pseudo	0.45	3.673	183.627	1.143	16.995	282.966	0.442	5.959	289.013	0.735	10.051	271.371	1.632	15.911	177.999	1.032	15.561	288.851						200.289	187.266	98.952	161.702	118.624	111.25
								0.280413	0.2436	0.250751	0.202071	0.303414	0.208009	0.256856	0.19235			CFLAR|CASH|CASP8AP1|CLARP|Casper|FLAME|FLAME-1|FLAME1|FLIP|I-FLICE|MRIT|c-FLIP|c-FLIPL|c-FLIPR|c-FLIPS|-|2q33-q34|protein-coding	0.46	3.673	179.037	1.789	16.995	173.349	1.238	20.857	318.808	1.305	19.096	275.391	0.858	12.927	293.351	1.872	19.451	188.677						44.643	52.018	30.873	18.965	34.36	29.227
								0.286138	0.245204	0.254188	0.205584	0.308092	0.21164	0.262768	0.195633			CFLAR|CASH|CASP8AP1|CLARP|Casper|FLAME|FLAME-1|FLAME1|FLIP|I-FLICE|MRIT|c-FLIP|c-FLIPL|c-FLIPR|c-FLIPS|-|2q33-q34|protein-coding	0.46	3.673	179.037	1.789	16.995	173.349	1.238	20.857	318.808	1.305	19.096	275.391	0.858	12.927	293.351	1.872	19.451	188.677						73.6	105.077	64.121	36.932	69.538	54.682
								0.289517	0.248629	0.257639	0.20706	0.314525	0.214572	0.268962	0.197008			CFLAR|CASH|CASP8AP1|CLARP|Casper|FLAME|FLAME-1|FLAME1|FLIP|I-FLICE|MRIT|c-FLIP|c-FLIPL|c-FLIPR|c-FLIPS|-|2q33-q34|protein-coding	0.46	3.673	179.037	1.789	16.995	173.349	1.238	20.857	318.808	1.305	19.096	275.391	0.858	12.927	293.351	1.872	19.451	188.677						30.767	32.251	26.123	28.947	31.906	24.513
								0.292936	0.253349	0.261505	0.211865	0.321375	0.215893	0.273473	0.199637			CFLAR|CASH|CASP8AP1|CLARP|Casper|FLAME|FLAME-1|FLAME1|FLIP|I-FLICE|MRIT|c-FLIP|c-FLIPL|c-FLIPR|c-FLIPS|-|2q33-q34|protein-coding	0.46	3.673	179.037	1.789	16.995	173.349	1.235	20.857	319.801	1.305	19.096	275.391	0.858	12.927	293.351	1.872	19.451	188.677						0	1.04	1.583	2.994	6.545	11.314
								0.298851	0.257818	0.271936	0.217662	0.329445	0.22299	0.27686	0.204269			CFLAR|CASH|CASP8AP1|CLARP|Casper|FLAME|FLAME-1|FLAME1|FLIP|I-FLICE|MRIT|c-FLIP|c-FLIPL|c-FLIPR|c-FLIPS|-|2q33-q34|protein-coding	0.46	3.673	179.037	1.789	16.995	173.349	1.238	20.857	318.808	1.305	19.096	275.391	0.858	12.927	293.351	1.872	19.451	188.677						30.767	32.251	26.123	28.947	31.906	24.513
								0.300315	0.26071	0.276394	0.220792	0.329728	0.222916	0.277223	0.205785			NAP1L1|NAP1|NAP1L|NRP|-|12q21.2|protein-coding	0.401	5.509	296.558	1.804	24.643	253.225	1.595	24.829	290.006	1.119	16.081	273.381	1.621	24.86	285.396	0.518	7.781	310.248						50.072	80.108	31.665	32.939	40.087	26.398
								0.302921	0.26228	0.279042	0.223556	0.332798	0.223441	0.28135	0.207693			NAP1L1|NAP1|NAP1L|NRP|-|12q21.2|protein-coding	0.401	5.509	296.558	1.804	24.643	253.225	1.716	26.816	290.006	1.119	16.081	273.381	1.621	24.86	285.396	0.518	7.781	310.248						30.767	32.251	26.123	28.947	31.906	24.513
								0.306461	0.26531	0.283477	0.226938	0.333453	0.224421	0.285868	0.211013			NHP2|DKCB2|NHP2P|NOLA2|HSPC286|5q35.3|protein-coding	0.326	4.591	315.839	1.909	20.394	195.442	1.561	21.85	260.211	2.763	33.168	215.086	0.525	10.939	421.63	1.468	20.424	259.674						67.567	68.664	45.122	29.945	35.996	32.055
								0.309856	0.266953	0.284875	0.23005	0.332683	0.22922	0.28904	0.216484			NHP2|DKCB2|NHP2P|NOLA2|HSPC286|5q35.3|protein-coding	0.326	4.591	315.839	1.909	20.394	195.442	1.561	21.85	260.211	2.763	33.168	215.086	0.525	10.939	421.63	1.468	20.424	259.674						67.567	67.624	44.331	29.945	35.996	32.055
								0.313732	0.274213	0.292445	0.234971	0.33991	0.2313	0.300301	0.222597			CYP11B2|ALDOS|CPN2|CYP11B|CYP11BL|CYPXIB2|P-450C18|P450C18|P450aldo|-|8q21-q22|protein-coding	0.569	3.673	140.475	2.209	16.145	129.162	1.099	10.925	188.703	0.52	4.02	170.863	1.546	12.927	152.145	0.361	1.945	144.912						67.567	67.624	44.331	29.945	35.996	32.055
								0.319381	0.279856	0.300528	0.24085	0.34434	0.236804	0.30835	0.22552			RAP1B|K-REV|RAL1B|OK/SW-cl.11|12q14|protein-coding	0.803	10.1	246.979	3.651	44.187	217.536	1.431	21.85	286.033	1.772	28.142	294.487	2.664	28.838	192.916	0.828	9.726	230.497						7.239	38.494	45.122	35.934	14.726	19.799
								0.3238	0.281865	0.308134	0.247954	0.351056	0.241729	0.316845	0.230017			RAP1B|K-REV|RAL1B|OK/SW-cl.11|12q14|protein-coding	0.803	10.1	246.979	3.651	44.187	217.536	1.431	21.85	286.033	1.772	28.142	294.487	2.664	28.838	192.916	0.828	9.726	230.497						56.105	61.382	35.623	53.901	53.176	27.341
								0.333499	0.287973	0.321512	0.257889	0.355783	0.245311	0.323784	0.237066			ILF2|NF45|PRO3063|RP11-354A16.1|1q21.3|protein-coding	0.805	10.1	246.061	3.513	44.187	226.883	0.903	16.884	361.514	1.44	22.112	287.452	1.092	18.894	330.144	1.251	13.616	204.238						50.072	82.189	31.665	32.939	40.087	26.398
								0.344171	0.294899	0.336221	0.270214	0.367799	0.252745	0.334777	0.248433			TOMM22|1C9-2|MST065|MSTP065|TOM22|-|22q12-q13|protein-coding	0.49	6.427	274.523	2.52	28.042	201.39	0.856	17.877	405.214	0.965	20.102	401.025	1.321	34.804	500.189	1.655	23.342	261.619						56.708	85.31	41.956	42.921	44.177	49.025
								0.34996	0.30057	0.349502	0.284575	0.372714	0.261301	0.349902	0.261451			OXA1L|OXA1|-|14q11.2|protein-coding	0.663	6.427	197.399	3.288	28.042	149.556	1.279	18.87	278.088	1.078	12.061	213.076	1.618	27.843	321.195	1.12	10.698	180.897						148.407	139.409	65.704	77.857	91.626	79.195
								0.358717	0.305421	0.362075	0.29781	0.382732	0.268529	0.359374	0.272816			RNF6|-|RP11-380N8.5|13q12.2|protein-coding	0.847	6.427	149.656	3.938	28.042	121.514	2.108	14.898	123.153	1.69	16.081	172.873	2.371	18.894	139.217	2.448	23.342	169.226						59.121	72.826	43.539	29.945	42.541	37.712
								0.372549	0.311303	0.380518	0.312679	0.392299	0.276057	0.371058	0.285407			SLC7A5P2|IMAA|MMAA|-|16p12.2|pseudo	0.861	6.427	146.902	3.653	28.042	132.561	1.452	19.863	255.245	1.926	16.081	148.751	1.946	24.86	233.686	1.699	12.643	133.241						46.453	48.897	32.456	22.958	30.269	33.941
								0.382579	0.315232	0.389806	0.323807	0.384189	0.283304	0.361031	0.296685			SMARCA4|BAF190|BAF190A|BRG1|MRD16|RTPS2|SNF2|SNF2L4|SNF2LB|SWI2|hSNF2b|-|19p13.2|protein-coding	0.885	6.427	142.311	3.779	28.042	127.462	1.908	21.85	208.566	1.85	16.081	155.787	1.942	28.838	273.463	1.352	10.698	145.884						31.371	14.565	20.582	38.928	16.362	19.799
								0.428185	0.340374	0.416306	0.345215	0.457932	0.294113	0.410533	0.309687			MIR99AHG|C21orf34|C21orf35|FLJ38295|LINC00478|MONC|-|21q21.1|ncRNA	0.683	15.608	448.969	1.862	67.98	691.695	1.87	41.713	417.132	1.823	69.35	719.634	4.37	74.581	309.262	1.288	38.903	574.785						27.751	46.816	22.165	14.972	13.908	18.856
								0.471993	0.358778	0.419609	0.341348	0.512804	0.295491	0.42858	0.301513			TM9SF4|dJ836N17.2|RP5-836N17.2|20q11.21|protein-coding	0.392	2.754	168.937	1.368	11.896	161.452	1.379	18.87	256.238	0.83	8.041	190.964	1.264	15.911	236.67	0.733	5.835	161.445						67.567	67.624	44.331	29.945	35.996	32.055
								0.483369	0.350907	0.398242	0.323578	0.525479	0.292394	0.409309	0.286532			NDRG3|-|RP3-460J8.1|20q11.21-q11.23|protein-coding	0.425	2.754	154.247	1.23	11.896	181.846	0.999	8.939	171.819	0.656	5.025	159.807	1.784	26.849	278.435	1.108	9.726	166.308						3.62	4.161	3.958	1.996	10.635	23.57
								0.479058	0.338714	0.368233	0.300697	0.527927	0.285029	0.38793	0.27019			NDRG3|-|RP3-460J8.1|20q11.21-q11.23|protein-coding	0.425	2.754	154.247	1.23	11.896	181.846	0.999	8.939	171.819	0.656	5.025	159.807	1.784	26.849	278.435	1.108	9.726	166.308						67.567	67.624	44.331	29.945	35.996	32.055
								0.468275	0.327766	0.338705	0.278477	0.515336	0.271373	0.35973	0.253498			NDRG3|-|RP3-460J8.1|20q11.21-q11.23|protein-coding	0.425	2.754	154.247	1.23	11.896	181.846	0.999	8.939	171.819	0.656	5.025	159.807	1.784	26.849	278.435	1.108	9.726	166.308						94.715	111.319	50.664	85.842	75.265	63.167
								0.461589	0.319131	0.322924	0.266221	0.506844	0.261118	0.340894	0.241104			ZDBF2|-|-|2q33.3|protein-coding	0.48	2.754	134.048	1.307	11.896	169.95	0.95	7.945	161.887	1.286	10.051	144.731	1.469	9.944	122.313	1.377	7.781	102.119						34.99	66.583	24.54	21.96	15.544	5.657
								0.452495	0.310328	0.306062	0.255481	0.503902	0.254436	0.32706	0.232724			DUSP2|PAC-1|PAC1|-|2q11|protein-coding	0.83	8.263	195.563	2.705	35.689	240.479	0.941	28.802	588.951	1.116	26.132	447.259	1.9	61.653	611.563	1.506	31.122	389.025						65.154	141.49	79.954	34.936	67.902	62.225
								0.44483	0.299941	0.286881	0.245228	0.49993	0.246348	0.312828	0.22317			DDX55|-|-|12q24.31|protein-coding	0.974	8.263	163.428	4.665	35.689	130.861	1.527	24.829	303.91	0.609	7.036	237.198	1.455	22.871	294.346	1.401	13.616	179.924						31.974	18.727	22.957	15.971	17.18	32.055
								0.434306	0.293446	0.278305	0.239635	0.490742	0.240916	0.303881	0.218166			ZSCAN25|ZNF498|-|7q22.1|protein-coding	0.733	5.509	152.411	2.78	23.793	151.255	1.036	12.911	238.361	2.27	25.127	199.005	2.046	23.866	211.809	1.014	9.726	183.814						53.089	68.664	35.623	24.954	42.541	24.513
								0.422542	0.284671	0.265784	0.23146	0.478936	0.232629	0.29332	0.212777			SERPINI1|PI12|neuroserpin|-|3q26.1|protein-coding	0.782	7.345	186.382	2.199	31.441	263.422	1.71	21.85	235.382	2.175	29.147	244.233	4.219	25.855	99.441	0.847	9.726	224.662						56.708	72.826	38.789	58.892	53.176	65.053
								0.412917	0.277544	0.260584	0.22705	0.471307	0.226778	0.287858	0.207606			PSMA5|PSC5|ZETA|-|1p13|protein-coding	0.807	7.345	179.955	3.112	31.441	180.147	1.197	20.857	330.726	1.437	20.102	261.32	1.359	17.899	246.614	1.188	16.534	263.565						218.388	125.884	135.367	141.739	145.621	113.136
								0.407366	0.26976	0.252764	0.221793	0.46337	0.223319	0.280178	0.202793			PSMA5|PSC5|ZETA|-|1p13|protein-coding	0.807	7.345	179.955	3.112	31.441	180.147	1.197	20.857	330.726	1.437	20.102	261.32	1.359	17.899	246.614	1.188	16.534	263.565						367.398	328.756	170.99	237.563	173.436	188.559
								0.399633	0.263067	0.245206	0.216394	0.451636	0.216336	0.27138	0.19774			PSMA5|PSC5|ZETA|-|1p13|protein-coding	0.807	7.345	179.955	3.099	31.441	180.996	1.247	21.85	331.719	1.504	21.107	261.32	1.135	14.916	249.597	1.047	14.588	266.482						366.191	328.756	170.198	236.565	173.436	185.731
								0.388402	0.256561	0.239104	0.212176	0.441253	0.213963	0.2641	0.19359			PRSS3|MTG|PRSS4|T9|TRY3|TRY4|RP11-176F3.3|9p11.2|protein-coding	0.458	4.591	218.516	1.286	19.544	287.215	0.922	16.884	353.569	0.676	11.056	325.645	0.686	14.916	428.591	0.54	7.781	296.632						232.866	202.871	98.952	190.649	146.439	119.735
								0.37822	0.25334	0.231156	0.205989	0.432206	0.20839	0.259069	0.188527			PRSS3|MTG|PRSS4|T9|TRY3|TRY4|RP11-176F3.3|9p11.2|protein-coding	0.458	4.591	218.516	1.286	19.544	287.215	0.922	16.884	353.569	0.676	11.056	325.645	0.686	14.916	428.591	0.54	7.781	296.632						120.656	130.046	76.787	112.792	100.625	67.881
								0.369449	0.250604	0.225718	0.198855	0.427144	0.206621	0.25431	0.185008			TAF9|MGC:5067|STAF31/32|TAF2G|TAFII-31|TAFII-32|TAFII31|TAFII32|TAFIID32|AD-004|5q13.2|protein-coding	0.471	4.591	212.09	1.269	19.544	291.464	0.912	14.898	315.828	1.446	16.081	206.041	1.295	20.883	304.29	0.862	10.698	242.168						223.817	135.248	81.537	118.781	93.263	82.023
								0.360494	0.244858	0.221941	0.195897	0.417224	0.201051	0.245491	0.181383			AK6|AD-004|CGI-137|CINAP|CIP|hCINAP|-|5q13.2|protein-coding	0.471	4.591	212.09	1.269	19.544	291.464	0.912	14.898	315.828	1.446	16.081	206.041	1.295	20.883	304.29	0.862	10.698	242.168						232.866	202.871	98.952	190.649	146.439	119.735
								0.351759	0.238456	0.217539	0.192138	0.40737	0.198221	0.24045	0.175831			RNF213|ALO17|C17orf27|KIAA1618|MYMY2|MYSTR|NET57|hCG_1812857|17q25.3|protein-coding	0.529	4.591	186.382	2.294	19.544	152.105	0.822	7.945	190.689	0.846	8.041	186.944	1.652	27.843	314.234	0.829	6.808	162.418						355.332	366.209	215.321	181.666	175.89	173.475
								0.345352	0.234201	0.214721	0.187623	0.404337	0.197227	0.240461	0.175764			MRPL37|L37mt|MRP-L2|MRP-L37|MRPL2|RPML2|HSPC235|1p32.1|protein-coding	0.583	4.591	167.101	2.363	19.544	147.006	1.445	18.87	243.327	1.471	12.061	149.756	1.877	22.871	222.748	1.025	8.753	163.391						368.604	365.169	223.237	282.48	244.61	192.33
								0.339904	0.229504	0.210844	0.185492	0.397336	0.192211	0.235084	0.170995			MPC2|BRP44|RP1-295C6.1|1q24|protein-coding	0.642	4.591	149.656	2.328	19.544	149.556	1.743	16.884	175.791	0.8	7.036	174.883	2.974	23.866	138.223	1.714	14.588	153.665						54.295	64.503	33.248	32.939	20.452	15.085
																		WDR33|NET14|WDC146|-|2q14.3|protein-coding	1.164	8.263	133.13	3.206	34.84	194.592	1.189	11.918	188.703	2.102	19.096	161.817	3.545	26.849	128.279	2.485	16.534	113.79						82.046	130.046	60.955	71.868	53.994	48.083
																		WDR33|NET14|WDC146|-|2q14.3|protein-coding	1.164	8.263	133.13	3.206	34.84	194.592	1.189	11.918	188.703	2.102	19.096	161.817	3.545	26.849	128.279	2.485	16.534	113.79						364.381	324.594	144.866	227.581	186.525	124.449
																		WDR33|NET14|WDC146|-|2q14.3|protein-coding	1.164	8.263	133.13	3.206	34.84	194.592	1.189	11.918	188.703	2.102	19.096	161.817	3.545	26.849	128.279	2.468	16.534	114.762						41.023	68.664	53.039	32.939	56.448	49.968
																		ESCO1|A930014I12Rik|CTF|ECO1|EFO1|ESO1|-|18q11.2|protein-coding	1.582	11.936	136.802	6.219	50.135	137.659	0.71	7.945	224.457	1.774	20.102	207.046	2.654	33.81	229.709	1.522	14.588	176.034						95.922	100.916	39.581	44.917	54.812	60.339
																		USP7|HAUSP|TEF1|-|16p13.3|protein-coding	0.297	1.836	170.773	0.863	7.648	173.349	0.17	1.986	340.658	0.389	3.015	186.944	0.38	4.972	290.368	0.207	0.973	179.924						98.335	87.391	53.83	68.873	48.268	44.311
																		KANSL1L|C2orf67|MSL1v2|-|2q34|protein-coding	0.328	1.836	152.411	1.178	7.648	121.514	1.807	13.904	137.058	1.085	10.051	175.888	2.887	17.899	103.419	1.184	12.643	201.321						57.312	84.27	35.623	25.952	31.906	34.883
																		ALOX12|12-LOX|12S-LOX|LOG12|-|17p13.1|protein-coding	0.353	1.836	140.475	1.55	7.648	87.524	0.72	3.973	115.208	1.109	11.056	188.954	2.443	33.81	251.586	0.96	7.781	156.583						129.705	131.086	69.663	85.842	58.903	79.195
																		HDAC4|AHO3|BDMR|HA6116|HD4|HDAC-4|HDAC-A|HDACA|-|2q37.3|protein-coding	0.359	1.836	137.72	1.164	7.648	123.214	0.966	6.952	139.044	0.53	3.015	130.66	0.788	6.961	176.011	0.244	0.973	148.802						110.4	98.835	60.163	100.814	86.718	63.167
																		PCYT1A|CCTA|CT|CTA|CTPCT|PCYT1|SMDCRD|-|3q29|protein-coding	1.015	7.345	138.639	4.018	30.591	130.861	2.053	17.877	154.935	2.687	21.107	135.685	2.025	18.894	167.061	1.743	13.616	140.049						142.374	158.136	66.496	98.818	78.537	64.11
																		DHX36|DDX36|G4R1|MLEL1|RHAU|-|3q25.2|protein-coding	0.654	5.509	173.528	2.932	22.943	136.81	1.79	26.816	277.095	0.757	9.046	237.198	2.283	32.816	262.524	1.105	13.616	234.388						49.469	65.543	42.747	44.917	35.178	38.655
																		DHX36|DDX36|G4R1|MLEL1|RHAU|-|3q25.2|protein-coding	0.654	5.509	173.528	2.932	22.943	136.81	1.79	26.816	277.095	0.757	9.046	237.198	2.283	32.816	262.524	1.105	13.616	234.388						118.846	163.338	74.412	102.811	107.988	97.108
																		TTC1|TPR1|-|5q33.3|protein-coding	0.517	3.673	157.001	2.325	15.295	114.716	1.841	20.857	206.58	0.843	7.036	164.832	1.85	15.911	154.134	2.29	16.534	125.461						54.295	63.462	33.248	32.939	20.452	15.085
																		MLH1|COCA2|FCC2|HNPCC|HNPCC2|hMLH1|-|3p21.3|protein-coding	0.607	3.673	130.375	1.743	15.295	159.753	0.889	9.932	217.504	0.741	5.025	138.7	1.797	16.905	170.044	1.349	13.616	187.705						101.351	92.593	41.956	61.886	62.993	44.311
																		ID3|HEIR-1|bHLHb25|-|1p36.13-p36.12|protein-coding	0.528	6.427	253.406	1.057	26.342	477.559	0.417	19.863	948.479	0.246	11.056	937.736	0.438	33.81	1511.5	0.388	18.479	951.167						59.725	88.431	47.497	38.928	62.175	48.083
																		CSNK2A1|CK2A1|CKII|CSNK2A3|-|20p13|protein-coding	0.546	6.427	244.224	2.128	26.342	226.883	1.399	21.85	292.986	1.479	16.081	201.015	1.338	19.888	279.429	1.332	11.671	162.418						139.961	114.44	72.037	105.805	101.444	67.881
																		CSNK2A1|CK2A1|CKII|CSNK2A3|-|20p13|protein-coding	0.546	6.427	244.224	2.128	26.342	226.883	1.399	21.85	292.986	1.479	16.081	201.015	1.338	19.888	279.429	1.332	11.671	162.418						97.731	87.391	53.039	67.875	47.449	44.311
																		CSNK2A1|CK2A1|CKII|CSNK2A3|-|20p13|protein-coding	0.546	6.427	244.224	2.128	26.342	226.883	1.399	21.85	292.986	1.479	16.081	201.015	1.338	19.888	279.429	1.332	11.671	162.418						85.063	82.189	56.205	74.862	87.536	47.14
																		AP3D1|ADTD|hBLVR|PRO0039|19p13.3|protein-coding	0.66	6.427	198.317	1.894	26.342	257.474	1.004	24.829	474.736	0.739	15.076	400.02	0.913	23.866	504.166	0.751	13.616	355.958						187.017	183.104	79.954	101.813	97.353	80.138
																		LOC100507501|-|RP11-95P2.1|-|ncRNA	0.804	6.427	158.838	4.3	26.342	101.97	3.285	33.768	180.757	2.689	29.147	192.975	1.973	22.871	210.815	1.381	13.616	182.842						80.84	129.005	60.163	71.868	53.994	48.083
																		ZNF706|PNAS-106|PNAS-113|HSPC038|8q22.3|protein-coding	0.812	9.181	222.189	2.586	37.389	265.122	2.166	37.741	321.787	2.349	33.168	257.299	2.514	28.838	205.843	1.244	12.643	190.622						363.175	324.594	144.075	227.581	186.525	122.564
																		ZNF706|PNAS-106|PNAS-113|HSPC038|8q22.3|protein-coding	0.812	9.181	222.189	2.586	37.389	265.122	2.166	37.741	321.787	2.349	33.168	257.299	2.514	28.838	205.843	1.249	12.643	189.65						126.689	132.127	86.287	60.888	81.809	78.252
																		SLC30A7|ZNT7|ZnT-7|ZnTL2|RP11-30G24.1|1p21.2|protein-coding	0.49	4.591	202.908	1.623	18.694	213.287	1.865	13.904	132.092	1.12	11.056	186.944	4.219	25.855	99.441	1.6	15.561	177.979						126.689	132.127	86.287	60.888	81.809	78.252
																		SLC30A7|ZNT7|ZnT-7|ZnTL2|RP11-30G24.1|1p21.2|protein-coding	0.49	4.591	202.908	1.623	18.694	213.287	1.865	13.904	132.092	1.12	11.056	186.944	4.219	25.855	99.441	1.6	15.561	177.979						64.551	68.664	27.707	24.954	40.087	28.284
																		KLF11|FKLF|FKLF1|MODY7|TIEG2|Tieg3|-|2p25|protein-coding	0.674	4.591	141.393	2.689	18.694	120.664	1.969	20.857	191.682	1.825	17.086	168.853	2.564	31.821	223.742	2.079	18.479	158.528						178.571	151.893	73.621	145.732	89.99	82.023
																		C16orf87|-|-|16q11.2|protein-coding	0.686	4.591	138.639	2.221	18.694	150.405	2.371	18.87	139.044	1.914	14.071	129.655	3.302	22.871	116.346	1.62	11.671	129.351						405.404	422.389	235.111	295.456	235.611	214.015
																		TMED3|C15orf22|P24B|p26|UNQ5357/PRO1078|15q24-q25|protein-coding	0.308	2.754	221.271	0.918	11.047	232.831	0.743	12.911	341.651	0.711	10.051	281.421	0.509	9.944	397.764	0.403	4.863	266.482						283.542	282.98	193.155	199.633	166.891	233.813
																		RRAS|-|-|19q13.33|protein-coding	0.316	2.754	214.844	1.463	11.047	138.509	1.521	9.932	117.194	1.711	9.046	91.462	1.292	10.939	157.117	0.759	4.863	130.323						159.266	117.561	54.622	109.798	78.537	80.138
																		LOC100270804|-|-|20p11.23|ncRNA	0.456	2.754	142.311	1.968	11.047	97.721	1.349	13.904	191.682	0.236	1.005	159.807	3.385	39.776	208.826	1.6	11.671	131.296						220.801	191.427	91.036	149.724	163.619	124.449
																		NCALD|-|-|8q22.2|protein-coding	0.486	2.754	132.212	1.471	11.047	137.659	1.342	9.932	136.064	0.489	3.015	143.726	1.426	8.95	113.363	1.278	11.671	170.199						283.542	282.98	193.155	199.633	166.891	233.813
																		KCTD9|BTBD27|-|8p21.1|protein-coding	0.492	2.754	130.375	1.777	11.047	110.467	1.897	10.925	99.317	1.153	8.041	130.66	1.663	11.933	128.279	0.99	6.808	132.269						308.88	271.536	140.908	217.6	170.982	134.82
																		BCL2L11|BAM|BIM|BOD|-|2q13|protein-coding	0.637	8.263	261.669	2.501	33.14	242.178	0.938	21.85	448.913	1.046	20.102	367.858	0.711	19.888	546.926	0.893	13.616	295.659						310.689	274.657	142.492	218.598	173.436	137.648
																		BCL2L11|BAM|BIM|BOD|-|2q13|protein-coding	0.637	8.263	261.669	2.501	33.14	242.178	0.938	21.85	448.913	1.046	20.102	367.858	0.711	19.888	546.926	0.885	13.616	298.577						53.692	110.279	65.704	120.778	92.445	74.481
																		BCL2L11|BAM|BIM|BOD|-|2q13|protein-coding	0.637	8.263	261.669	2.501	33.14	242.178	0.938	21.85	448.913	1.046	20.102	367.858	0.711	19.888	546.926	0.893	13.616	295.659						203.306	185.185	115.576	113.791	150.529	135.763
																		BCL2L11|BAM|BIM|BOD|-|2q13|protein-coding	0.637	8.263	261.669	2.501	33.14	242.178	0.938	21.85	448.913	1.046	20.102	367.858	0.711	19.888	546.926	0.893	13.616	295.659						123.672	155.015	94.203	90.833	84.264	60.339
																		BCL2L11|BAM|BIM|BOD|-|2q13|protein-coding	0.637	8.263	261.669	2.501	33.14	242.178	0.938	21.85	448.913	1.046	20.102	367.858	0.711	19.888	546.926	0.893	13.616	295.659						479.005	380.774	165.449	246.546	181.617	183.845
																		BCL2L11|BAM|BIM|BOD|-|2q13|protein-coding	0.637	8.263	261.669	2.501	33.14	242.178	0.938	21.85	448.913	1.046	20.102	367.858	0.711	19.888	546.926	0.893	13.616	295.659						153.837	143.571	99.744	74.862	81.809	90.508
																		BCL2L11|BAM|BIM|BOD|-|2q13|protein-coding	0.637	8.263	261.669	2.501	33.14	242.178	0.938	21.85	448.913	1.046	20.102	367.858	0.711	19.888	546.926	0.893	13.616	295.659						37.403	38.494	28.498	21.96	21.27	19.799
																		BCL2L11|BAM|BIM|BOD|-|2q13|protein-coding	0.637	8.263	261.669	2.501	33.14	242.178	0.938	21.85	448.913	1.046	20.102	367.858	0.711	19.888	546.926	0.893	13.616	295.659						223.214	222.638	110.827	92.829	107.988	95.222
																		BCL2L11|BAM|BIM|BOD|-|2q13|protein-coding	0.637	8.263	261.669	2.501	33.14	242.178	0.938	21.85	448.913	1.046	20.102	367.858	0.711	19.888	546.926	0.893	13.616	295.659						51.279	59.301	42.747	62.884	53.994	54.682
																		BCL2L11|BAM|BIM|BOD|-|2q13|protein-coding	0.637	8.263	261.669	2.501	33.14	242.178	0.938	21.85	448.913	1.046	20.102	367.858	0.711	19.888	546.926	0.893	13.616	295.659						106.177	95.714	63.33	103.809	94.081	60.339
																		BCL2L11|BAM|BIM|BOD|-|2q13|protein-coding	0.637	8.263	261.669	2.501	33.14	242.178	0.938	21.85	448.913	1.046	20.102	367.858	0.711	19.888	546.926	0.893	13.616	295.659						120.053	99.875	57.788	113.791	82.627	75.424
																		BCL2L11|BAM|BIM|BOD|-|2q13|protein-coding	0.637	8.263	261.669	2.501	33.14	242.178	0.938	21.85	448.913	1.046	20.102	367.858	0.711	19.888	546.926	0.893	13.616	295.659						251.568	152.934	88.661	127.765	112.079	104.65
																		BCL2L11|BAM|BIM|BOD|-|2q13|protein-coding	0.637	8.263	261.669	2.501	33.14	242.178	0.938	21.85	448.913	1.046	20.102	367.858	0.711	19.888	546.926	0.893	13.616	295.659						179.778	209.114	104.494	126.767	115.351	107.479
																		BCL2L11|BAM|BIM|BOD|-|2q13|protein-coding	0.637	8.263	261.669	2.501	33.14	242.178	0.938	21.85	448.913	1.046	20.102	367.858	0.711	19.888	546.926	0.893	13.616	295.659						159.869	167.499	91.036	98.818	88.354	54.682
																		BCL2L11|BAM|BIM|BOD|-|2q13|protein-coding	0.637	8.263	261.669	2.501	33.14	242.178	0.938	21.85	448.913	1.046	20.102	367.858	0.711	19.888	546.926	0.893	13.616	295.659						135.135	106.117	49.872	69.871	51.54	51.854
																		BCL2L11|BAM|BIM|BOD|-|2q13|protein-coding	0.637	8.263	261.669	2.501	33.14	242.178	0.938	21.85	448.913	1.046	20.102	367.858	0.711	19.888	546.926	0.893	13.616	295.659						135.135	106.117	49.872	69.871	51.54	51.854
																		BCL2L11|BAM|BIM|BOD|-|2q13|protein-coding	0.637	8.263	261.669	2.501	33.14	242.178	0.938	21.85	448.913	1.046	20.102	367.858	0.711	19.888	546.926	0.893	13.616	295.659						135.135	107.158	60.163	118.781	66.266	65.053
																		BCL2L11|BAM|BIM|BOD|-|2q13|protein-coding	0.637	8.263	261.669	2.501	33.14	242.178	0.938	21.85	448.913	1.046	20.102	367.858	0.711	19.888	546.926	0.893	13.616	295.659						54.899	55.139	34.831	41.923	55.63	49.025
																		MAN1B1-AS1|-|hCG_2022304|9q34.3|ncRNA	0.566	5.509	203.826	3.659	22.093	101.12	0.908	10.925	233.395	0.677	13.066	381.929	0.24	7.955	712.992	0.639	12.643	392.916						135.135	107.158	60.163	118.781	66.266	65.053
																		EVPL|EVPK|-|17q25|protein-coding	0.633	5.509	179.955	2.552	22.093	153.804	0.621	6.952	229.423	0.827	9.046	215.086	1.232	17.899	274.457	1.727	17.506	184.787						165.902	159.176	70.454	80.851	80.991	44.311
																		PTPN1|PTP1B|-|20q13.1-q13.2|protein-coding	0.752	5.509	147.82	2.076	22.093	193.743	0.849	10.925	251.272	1.145	13.066	216.091	2.558	20.883	142.201	1.56	14.588	171.171						179.778	123.804	87.87	68.873	69.538	75.424
																		SPRY1|hSPRY1|-|4q28.1|protein-coding	0.795	5.509	138.639	2.711	22.093	143.607	2.34	22.843	173.805	1.803	15.076	149.756	1.255	15.911	238.659	0.935	7.781	161.445						165.902	157.095	70.454	80.851	80.173	44.311
																		TMBIM6|BAXI1|BI-1|TEGT|-|12q13.12|protein-coding	0.986	9.181	179.037	3.915	36.539	164.001	2.821	48.665	315.828	1.575	20.102	236.193	4.015	54.693	243.631	1.573	17.506	205.211						37.403	38.494	28.498	21.96	21.27	19.799
																		TECR|GPSN2|MRT14|SC2|TER|-|19p13.12|protein-coding	0.965	7.345	146.902	5.166	28.891	90.923	2.755	23.836	150.962	3.104	23.117	126.64	1.971	23.866	220.759	2.641	21.396	141.022						135.135	107.158	60.163	118.781	66.266	65.053
																		OCLN|BLCPMG|PPP1R115|hCG_1988850|5q13.1|protein-coding	0.688	11.018	317.675	1.217	43.337	679.799	0.876	39.727	873.991	0.923	30.152	629.178	0.923	29.832	622.501	1.408	21.396	284.961						83.856	105.077	73.621	53.901	49.904	61.282
																		MARS2|MetRS|mtMetRS|-|2q33.1|protein-coding	0.514	3.673	157.919	1.854	14.446	140.209	1.041	10.925	200.621	0.74	7.036	190.964	2.024	24.86	223.742	0.937	6.808	141.022						159.266	201.831	91.036	114.789	131.713	138.591
																		SND1-IT1|C7orf54|NAG8|NSG-X|-|7q31|ncRNA	0.522	3.673	155.165	1.825	14.446	142.758	0.676	5.959	180.757	1.009	6.03	114.579	0.492	4.972	218.77	1.132	5.835	96.284						48.262	58.261	24.54	21.96	32.724	26.398
																		GTF3C1|TFIIIC|TFIIIC220|TFIIICalpha|-|16p12|protein-coding	0.542	3.673	148.738	2.137	14.446	118.965	1	9.932	190.689	1.469	10.051	123.624	1.83	15.911	156.122	0.686	3.89	119.625						180.381	209.114	106.077	126.767	116.987	107.479
																		MIR1256|MIRN1256|hsa-mir-1256|-|-|ncRNA	0.551	3.673	145.984	1.894	14.446	136.81	1.804	11.918	116.201	0.745	5.025	137.695	1.14	6.961	114.357	1.087	8.753	152.692						100.748	112.36	67.288	34.936	44.995	42.426
																		C1orf116|SARG|-|1q32.1|protein-coding	0.534	15.608	580.262	1.967	61.182	587.176	1.425	75.481	1010.05	1.248	62.315	953.817	1.423	94.469	1267.87	0.69	30.149	850.02						83.856	105.077	73.621	53.901	49.904	61.282
																		C1orf116|SARG|-|1q32.1|protein-coding	0.534	15.608	580.262	1.967	61.182	587.176	1.425	75.481	1010.05	1.248	62.315	953.817	1.424	94.469	1266.88	0.69	30.149	850.02						223.214	207.033	147.241	141.739	135.804	116.907
																		HSPA4|APG-2|HEL-S-5a|HS24/P52|HSPH2|RY|hsp70|hsp70RY|-|5q31.1|protein-coding	0.875	8.263	184.545	2.439	32.29	242.178	1.609	27.809	322.781	2.211	28.142	231.167	1.669	22.871	253.575	1.898	19.451	185.76						100.748	137.328	75.204	44.917	76.083	82.966
																		OCLN|BLCPMG|PPP1R115|hCG_1988850|5q13.1|protein-coding	0.872	13.772	306.658	1.663	53.534	610.119	1.269	54.624	821.353	0.941	29.147	596.01	1.112	34.804	598.635	1.374	19.451	265.51						37.403	38.494	28.498	21.96	22.089	19.799
																		TMBIM6|BAXI1|BI-1|TEGT|-|12q13.12|protein-coding	0.55	4.591	178.118	1.637	17.845	201.39	1.077	19.863	352.576	1.227	16.081	247.249	1.85	28.838	288.379	1.009	10.698	203.266						88.682	62.422	27.707	42.921	49.086	44.311
																		ZFYVE20|Rabenosyn-5|-|3p25.1|protein-coding	0.628	4.591	153.329	3.03	17.845	99.421	0.892	7.945	173.805	2.708	24.122	155.787	1.339	14.916	207.832	1.692	13.616	144.912						135.135	106.117	49.872	69.871	51.54	51.854
																		ALKBH5|ABH5|OFOXD|OFOXD1|-|17p11.2|17p11.2|protein-coding	0.648	10.1	311.248	3.614	39.088	192.893	1.556	27.809	334.699	1.449	22.112	285.442	1.76	39.776	423.619	2.098	29.177	254.812						119.45	116.521	60.955	99.816	69.538	83.909
																		DUSP1|CL100|HVH1|MKP-1|MKP1|PTPN10|-|5q34|protein-coding	0.704	10.1	284.622	2.039	39.088	357.744	0.692	42.706	1194.79	0.786	42.213	1038.24	0.98	60.659	1189.32	1.142	36.957	618.55						611.726	719.934	386.31	348.359	351.78	318.665
																		WAC|BM-016|PRO1741|Wwp4|RP11-48B24.1|10p12.1|10p12.1-p11.2|protein-coding	0.93	10.1	210.253	3.544	39.088	197.142	1.627	23.836	272.129	1.557	23.117	276.396	3.667	39.776	190.927	1.862	22.369	219.799						121.259	158.136	74.412	97.82	85.082	68.824
																		MIR548AI|-|-|-|ncRNA	0.459	5.509	256.16	1.373	21.244	291.464	0.737	8.939	241.341	1.094	13.066	227.147	0.596	2.983	112.368	1.425	12.643	163.391						351.713	254.89	103.702	148.726	129.259	94.28
																		ARCN1|COPD|-|11q23.3|protein-coding	0.546	5.509	212.09	1.924	21.244	202.24	0.927	13.904	290.006	1.046	14.071	257.299	1.219	14.916	230.703	1.01	11.671	221.744						72.997	108.198	54.622	55.897	79.355	56.568
																		ARCN1|COPD|-|11q23.3|protein-coding	0.546	5.509	212.09	1.924	21.244	202.24	0.921	13.904	291.992	1.046	14.071	257.299	1.219	14.916	230.703	1.01	11.671	221.744						88.682	72.826	41.956	53.901	65.447	55.625
																		CRY1|PHLL1|-|12q23-q24.1|protein-coding	0.791	5.509	139.557	2.785	21.244	133.411	0.826	7.945	189.696	0.96	8.041	161.817	1.869	18.894	182.972	1.785	13.616	136.159						164.696	111.319	53.039	119.78	85.082	80.138
																		SEPT2|DIFF6|NEDD-5|NEDD5|Pnutl3|hNedd5|-|2q37|protein-coding	0.663	7.345	224.025	1.901	28.042	273.619	1.437	25.822	337.678	1.701	24.122	262.325	1.085	16.905	297.329	1.625	19.451	220.772						34.99	40.574	35.623	38.928	32.724	48.083
																		SEPT2|DIFF6|NEDD-5|NEDD5|Pnutl3|hNedd5|-|2q37|protein-coding	0.663	7.345	224.025	1.901	28.042	273.619	1.437	25.822	337.678	1.701	24.122	262.325	1.085	16.905	297.329	1.625	19.451	220.772						52.485	71.785	41.164	25.952	36.814	43.369
																		HSF1|HSTF1|-|8q24.3|protein-coding	0.74	7.345	198.317	2.436	28.042	209.038	1.023	18.87	353.569	0.69	11.056	318.609	1.194	24.86	395.775	0.884	10.698	235.36						190.637	222.638	106.869	147.728	114.533	119.735
																		TMEM184C|TMEM34|PRO1355|4q31.23|protein-coding	0.955	7.345	148.738	3.073	28.042	161.452	1.341	15.891	221.477	1.206	11.056	171.868	2.669	30.827	206.837	1.099	10.698	184.787						65.758	123.804	51.455	56.895	60.539	64.11
																		TECR|GPSN2|MRT14|SC2|TER|-|19p13.12|protein-coding	0.965	7.345	146.902	5.02	28.042	90.923	2.755	23.836	150.962	3.104	23.117	126.64	1.971	23.866	220.759	2.641	21.396	141.022						212.958	210.154	133.784	98.818	120.26	120.678
																		TECR|GPSN2|MRT14|SC2|TER|-|19p13.12|protein-coding	0.965	7.345	146.902	5.02	28.042	90.923	2.755	23.836	150.962	3.104	23.117	126.64	1.971	23.866	220.759	2.641	21.396	141.022						59.121	69.705	41.164	41.923	31.906	44.311
																		WAC|BM-016|PRO1741|Wwp4|RP11-48B24.1|10p12.1|10p12.1-p11.2|protein-coding	0.93	10.1	210.253	3.482	38.239	196.292	1.627	23.836	272.129	1.557	23.117	276.396	3.667	39.776	190.927	1.862	22.369	219.799						182.794	108.198	64.913	97.82	85.082	74.481
																		SF3B1|Hsh155|MDS|PRP10|PRPF10|SAP155|SF3b155|-|2q33.1|protein-coding	1.036	10.1	186.382	2.775	38.239	251.526	2.127	26.816	229.423	1.759	19.096	198	2.499	23.866	169.05	2.025	18.479	163.391						167.109	96.754	47.497	158.708	49.904	54.682
																		SF3B1|Hsh155|MDS|PRP10|PRPF10|SAP155|SF3b155|-|2q33.1|protein-coding	1.036	10.1	186.382	2.775	38.239	251.526	2.127	26.816	229.423	1.759	19.096	198	2.499	23.866	169.05	2.025	18.479	163.391						33.784	40.574	35.623	38.928	32.724	48.083
																		HNRNPA2B1|HNRNPA2|HNRNPB1|HNRPA2|HNRPA2B1|HNRPB1|IBMPFD2|RNPA2|SNRPB1|-|7p15|protein-coding	0.476	11.936	505.893	2.289	45.037	366.242	1.314	31.781	458.845	0.774	17.086	431.178	1.585	32.816	388.815	0.977	21.396	421.12						196.066	168.539	70.454	97.82	116.987	100.879
																		HNRNPA2B1|HNRNPA2|HNRNPB1|HNRPA2|HNRPA2B1|HNRPB1|IBMPFD2|RNPA2|SNRPB1|-|7p15|protein-coding	0.476	11.936	505.893	2.289	45.037	366.242	1.314	31.781	458.845	0.772	17.086	432.183	1.581	32.816	389.809	0.977	21.396	421.12						79.03	146.692	71.246	77.857	116.169	86.737
																		AGO2|EIF2C2|Q10|-|8q24|protein-coding	0.277	2.754	248.815	0.89	10.197	222.634	0.715	9.932	276.102	0.427	5.025	258.305	0.452	5.966	282.413	0.569	4.863	181.869						66.361	123.804	51.455	56.895	60.539	64.11
																		AGO2|EIF2C2|Q10|-|8q24|protein-coding	0.277	2.754	248.815	0.89	10.197	222.634	0.715	9.932	276.102	0.427	5.025	258.305	0.452	5.966	282.413	0.569	4.863	181.869						52.485	68.664	41.164	25.952	36.814	42.426
																		ZNF362|RN|lin-29|RP11-415J8.1|1p35.1|protein-coding	0.315	2.754	215.762	1.235	10.197	154.654	0.771	10.925	279.081	1.09	13.066	228.152	0.924	12.927	270.48	0.462	3.89	188.677						212.958	210.154	133.784	98.818	120.26	120.678
																		TOMM40L|TOMM40B|RP11-297K8.10|1q23.3|protein-coding	0.337	2.754	200.154	1.189	10.197	161.452	1.407	16.884	223.464	1.172	12.061	193.98	0.924	12.927	270.48	1.238	10.698	161.445						72.394	106.117	64.913	58.892	59.721	42.426
																		USF2|FIP|bHLHb12|-|19q13|protein-coding	0.28	1.836	182.709	1.021	6.798	127.462	0.509	3.973	172.812	0.271	2.01	207.046	0.375	3.978	243.631	0.385	1.945	134.214						214.165	211.194	133.784	98.818	120.26	120.678
																		USF2|FIP|bHLHb12|-|19q13|protein-coding	0.28	1.836	182.709	1.021	6.798	127.462	0.509	3.973	172.812	0.271	2.01	207.046	0.375	3.978	243.631	0.385	1.945	134.214						167.109	96.754	47.497	158.708	49.904	54.682
																		PEAK1|SGK269|-|15q24.3|protein-coding	0.307	1.836	164.346	0.804	6.798	167.4	0.525	3.973	166.853	1.309	10.051	141.716	1.514	11.933	143.195	0.942	8.753	179.924						202.702	189.347	83.912	99.816	118.624	79.195
																		FNDC5|FRCP2|irisin|-|1p35.1|protein-coding	0.223	0.918	156.083	0.747	3.399	94.322	0.933	3.973	83.426	0.428	1.005	77.391	0.338	0.994	103.419	0.445	0.973	70.997						113.417	109.238	58.58	64.881	64.629	57.511
																		EYA1|BOP|BOR|BOS1|OFC1|-|8q13.3|protein-coding	0.421	2.754	156.083	1.368	10.197	137.659	0.557	1.986	87.399	0.618	4.02	139.706	0.897	2.983	66.626	0.474	2.918	143.939						33.784	40.574	35.623	38.928	32.724	48.083
																		MDK|ARAP|MK|NEGF2|-|11p11.2|protein-coding	0.343	1.836	145.066	1.168	6.798	108.768	0.694	4.966	147.983	0.6	4.02	144.731	1.444	14.916	190.927	0.952	4.863	99.201						94.112	134.207	61.746	55.897	41.723	47.14
																		LRRC16A|CARMIL|CARMIL1|CARMIL1a|LRRC16|dJ501N12.1|dJ501N12.5|-|6p22.2|protein-coding	0.456	2.754	142.311	1.652	10.197	110.467	1.987	14.898	132.092	1.2	7.036	108.548	2.783	25.855	163.083	1.777	12.643	126.433						225.024	205.993	91.828	117.783	159.528	102.765
																		IPW|NCRNA00002|-|15q11.2|ncRNA	0.241	0.918	142.311	0.63	3.399	115.566	0.643	2.98	102.297	0.889	5.025	111.563	0.18	0	108.391	1.021	7.781	145.884						90.492	84.27	39.581	72.866	64.629	50.911
																		LRRC16A|CARMIL|CARMIL1|CARMIL1a|LRRC16|dJ501N12.1|dJ501N12.5|-|6p22.2|protein-coding	0.456	2.754	142.311	1.652	10.197	110.467	1.987	14.898	132.092	1.2	7.036	108.548	2.783	25.855	163.083	1.777	12.643	126.433						212.958	210.154	133.784	98.818	120.26	120.678
																		TMEM207|UNQ846|UNQ846/PRO1784|3q28|protein-coding	0.349	1.836	142.311	1.117	6.798	114.716	1.027	7.945	147.983	0.169	0	118.599	0.85	2.983	71.598	0.736	3.89	109.9						231.056	191.427	104.494	110.796	123.532	114.078
																		GLRX5|C14orf87|FLB4739|GRX5|PR01238|PRO1238|-|14q32.13|protein-coding	0.461	2.754	140.475	1.368	10.197	137.659	0.866	6.952	157.914	0.761	6.03	159.807	0.945	10.939	223.742	1.056	6.808	122.543						196.066	168.539	70.454	97.82	116.987	100.879
																		TCEAL8|WEX3|LL0XNC01-177E8.3|Xq22.1|protein-coding	0.483	2.754	133.13	1.927	10.197	91.773	0.667	8.939	269.149	0.744	7.036	189.959	0.945	10.939	223.742	1.073	11.671	207.156						146.597	120.683	48.289	86.84	64.629	43.369
																		LRRFIP2|HUFI-2|-|3p22.2|protein-coding	0.369	1.836	133.13	1.063	6.798	121.514	0.863	4.966	114.215	0.563	4.02	155.787	0.171	0	115.352	1.207	8.753	135.186						212.958	210.154	133.784	98.818	120.26	120.678
																		TCEAL8|WEX3|LL0XNC01-177E8.3|Xq22.1|protein-coding	0.483	2.754	133.13	1.927	10.197	91.773	0.667	8.939	269.149	0.744	7.036	189.959	0.945	10.939	223.742	1.073	11.671	207.156						107.987	109.238	74.412	55.897	65.447	51.854
																		MAP9|ASAP|-|4q32.1|protein-coding	0.371	1.836	132.212	0.97	6.798	135.11	1.015	7.945	149.969	0.589	4.02	147.746	1.8	9.944	95.463	2.061	16.534	141.994						182.191	119.642	63.33	109.798	76.083	66.939
																		DEFB104A|BD-4|DEFB-4|DEFB104|DEFB4|hBD-4|-|8p23.1|protein-coding	0.431	9.181	437.951	1.48	33.99	434.221	0.874	21.85	483.674	1.307	36.183	525.655	0.696	21.877	613.551	1.279	29.177	432.791						223.214	271.536	142.492	123.772	136.622	135.763
																		DEFB104B|BD-4|DEFB-4|hBD-4|-|8p23.1|protein-coding	0.431	9.181	437.951	1.48	33.99	434.221	0.874	21.85	483.674	1.307	36.183	525.655	0.696	21.877	613.551	1.279	29.177	432.791						195.463	121.723	53.039	125.769	96.535	71.653
																		TMEM45B|-|-|11q24.3|protein-coding	0.703	8.263	235.043	1.858	30.591	306.759	1.022	21.85	410.18	0.885	17.086	373.888	1.513	37.788	471.351	1.077	19.451	345.26						213.561	146.692	64.913	137.747	93.263	64.11
																		MAP7|E-MAP-115|EMAP115|-|6q23.3|protein-coding	0.903	8.263	178.118	2.669	30.591	207.339	1.94	22.843	214.525	2.64	29.147	196.995	2.876	37.788	236.67	1.436	16.534	213.964						260.617	177.903	101.327	173.68	146.439	119.735
																		MAP7|E-MAP-115|EMAP115|-|6q23.3|protein-coding	0.903	8.263	178.118	2.669	30.591	207.339	1.94	22.843	214.525	2.64	29.147	196.995	2.876	37.788	236.67	1.436	16.534	213.964						166.505	144.611	86.287	93.827	97.353	86.737
																		MAP7|E-MAP-115|EMAP115|-|6q23.3|protein-coding	0.903	8.263	178.118	2.669	30.591	207.339	1.94	22.843	214.525	2.64	29.147	196.995	2.876	37.788	236.67	1.436	16.534	213.964						296.211	210.154	102.911	109.798	118.624	115.021
																		SPRTN|C1orf124|DDDL1880|DVC1|PRO4323|Spartan|dJ876B10.3|RP5-876B10.3|1q42.12-q43|protein-coding	0.773	6.427	166.183	3.343	23.793	122.364	2.653	24.829	164.866	1.225	11.056	168.853	2.17	19.888	163.083	1.368	11.671	157.555						31.371	35.372	30.082	21.96	29.451	27.341
																		SPRTN|C1orf124|DDDL1880|DVC1|PRO4323|Spartan|dJ876B10.3|RP5-876B10.3|1q42.12-q43|protein-coding	0.773	6.427	166.183	3.343	23.793	122.364	2.653	24.829	164.866	1.225	11.056	168.853	2.068	18.894	163.083	1.161	9.726	157.555						121.259	109.238	72.037	101.813	72.81	65.053
																		ATP6V1H|MSTP042|NBP1|SFD|SFDalpha|SFDbeta|VMA13|CGI-11|8q11.2|protein-coding	1.546	11.936	140.475	3.704	44.187	214.137	1.829	23.836	239.354	1.556	25.127	301.523	1.897	26.849	260.536	2.863	31.122	193.54						217.181	256.971	105.285	213.607	165.255	153.676
																		TARBP1|TRM3|TRP-185|TRP185|RP5-827C21.5|1q42.3|protein-coding	1.026	11.018	205.663	3.031	40.788	244.728	3.283	47.672	262.197	1.709	21.107	227.147	3.255	52.704	294.346	2.559	34.04	241.196						234.073	140.449	75.204	145.732	111.261	79.195
																		STAU2|39K2|39K3|-|8q21.11|protein-coding	0.633	5.509	179.955	2.499	20.394	144.457	1.41	12.911	168.839	2.199	22.112	179.909	1.737	20.883	220.759	0.597	5.835	203.266						112.813	147.732	87.87	78.855	91.626	73.538
																		STAU2|39K2|39K3|-|8q21.11|protein-coding	0.633	5.509	179.955	2.499	20.394	144.457	1.41	12.911	168.839	2.199	22.112	179.909	1.737	20.883	220.759	0.597	5.835	203.266						444.014	268.415	115.576	349.357	201.251	177.246
																		STAU2|39K2|39K3|-|8q21.11|protein-coding	0.633	5.509	179.955	2.499	20.394	144.457	1.41	12.911	168.839	2.199	22.112	179.909	1.737	20.883	220.759	0.597	5.835	203.266						222.007	267.374	142.492	123.772	134.985	135.763
																		STAU2|39K2|39K3|-|8q21.11|protein-coding	0.633	5.509	179.955	2.499	20.394	144.457	1.41	12.911	168.839	2.199	22.112	179.909	1.737	20.883	220.759	0.597	5.835	203.266						212.355	145.651	64.121	137.747	93.263	64.11
																		STAU2|39K2|39K3|-|8q21.11|protein-coding	0.633	5.509	179.955	2.499	20.394	144.457	1.41	12.911	168.839	2.199	22.112	179.909	1.737	20.883	220.759	0.597	5.835	203.266						209.338	267.374	144.075	115.787	113.715	124.449
																		STAU2|39K2|39K3|-|8q21.11|protein-coding	0.633	5.509	179.955	2.499	20.394	144.457	1.41	12.911	168.839	2.199	22.112	179.909	1.737	20.883	220.759	0.597	5.835	203.266						139.961	99.875	45.122	91.831	63.811	52.797
																		GNA13|G13|-|17q24.3|protein-coding	0.676	5.509	167.101	2.046	20.394	180.996	1.678	21.85	240.347	1.102	10.051	172.873	2.172	24.86	206.837	2.026	14.588	126.433						155.646	251.769	117.951	115.787	121.078	137.648
																		TNKS2|ARTD6|PARP-5b|PARP-5c|PARP5B|PARP5C|TANK2|TNKL|pART6|-|10q23.3|protein-coding	0.682	5.509	165.265	2.214	20.394	165.701	1.174	15.891	256.238	1.499	16.081	198	2.49	22.871	162.089	2	19.451	175.061						25.941	35.372	43.539	21.96	27.815	24.513
																		VMP1|EPG3|TANGO5|TMEM49|HSPC292|17q23.1|protein-coding	0.699	5.509	160.674	2.32	20.394	157.203	2.904	28.802	174.798	2.076	18.091	154.782	3.501	22.871	108.391	2.4	19.451	141.994						212.355	145.651	64.121	137.747	93.263	64.11
																		EVPLL|-|-|17p11.2|protein-coding	0.737	5.509	151.493	2.4	20.394	151.255	0.818	7.945	191.682	1.685	17.086	184.934	1.751	21.877	229.709	1.271	10.698	156.583						107.987	109.238	73.621	55.897	65.447	51.854
																		PAM16|MAGMAS|TIM16|TIMM16|CGI-136|16p13.3|protein-coding	0.805	5.509	136.802	3.463	20.394	98.571	0.811	7.945	193.668	1.926	15.076	138.7	1.432	12.927	166.067	1.454	11.671	146.857						222.007	267.374	142.492	123.772	134.985	135.763
																		TNKS|ARTD5|PARP-5a|PARP5A|PARPL|TIN1|TINF1|TNKS1|pART5|-|8p23.1|protein-coding	0.829	5.509	132.212	2.184	20.394	168.25	1.461	10.925	136.064	1.99	20.102	181.919	2.713	14.916	90.491	1.051	7.781	141.022						53.692	67.624	32.456	34.936	45.813	24.513
																		CMTR2|AFT|FTSJD1|HMTr2|MTr2|-|16q22.2|protein-coding	0.642	4.591	149.656	2.372	16.995	125.763	2.275	25.822	204.593	1.512	16.081	195.99	2.146	22.871	191.921	1.311	11.671	165.336						222.007	267.374	142.492	123.772	134.985	135.763
																		ELP3|KAT9|-|8p21.1|protein-coding	0.702	4.591	134.966	2.345	16.995	127.462	2.441	20.857	149.969	2.223	16.081	125.634	3.529	29.832	145.184	2.738	20.424	128.378						199.083	304.827	187.614	118.781	127.623	110.307
																		SRSF8|DSM-1|SFRS2B|SRP46|-|11q22|protein-coding	0.238	3.673	367.255	0.687	13.596	389.185	0.36	8.939	519.429	0.198	5.025	584.954	0.358	6.961	415.664	0.455	6.808	315.11						82.649	139.409	83.12	55.897	71.174	45.254
																		SPRY3|HSPRY3|spry-3|-|Xq28 and Yq12|protein-coding	0.542	3.673	148.738	2.332	13.596	100.27	0.718	5.959	168.839	1.2	10.051	156.792	1.049	9.944	180.983	1.189	11.671	184.787						333.011	250.728	140.908	200.631	194.706	144.248
																		ESRRA|ERR1|ERRa|ERRalpha|ESRL1|NR3B1|-|11q13|protein-coding	0.576	3.673	138.639	1.96	13.596	123.214	2.26	18.87	146.989	1.825	15.076	147.746	2.245	25.855	207.832	1.59	11.671	132.269						153.233	222.638	102.911	75.86	102.262	88.623
																		MARCH7|AXO|AXOT|MARCH-VII|RNF177|-|2q24.2|protein-coding	0.834	9.181	215.762	2.171	33.14	282.117	1.586	27.809	327.747	1.274	17.086	252.274	1.271	19.888	295.34	1.088	13.616	238.278						157.456	198.71	117.951	94.826	94.081	112.193
																		CCDC14|-|-|3q21.1|protein-coding	0.7	8.263	235.961	2.328	29.741	233.681	1.138	16.884	282.061	0.88	13.066	288.457	2.225	20.883	167.061	0.6	8.753	295.659						153.233	223.679	102.911	75.86	102.262	89.566
																		CDNF|ARMETL1|-|10p13|protein-coding	0.95	7.345	149.656	3.776	26.342	118.965	3.944	30.788	132.092	1.514	12.061	144.731	2.956	31.821	190.927	2.738	19.451	121.57						332.408	247.607	140.908	197.636	194.706	143.305
																		BCLAF1|BTF|bK211L9.1|-|6q22-q23|protein-coding	1.095	13.772	239.634	3.896	49.285	227.733	1.416	26.816	356.548	1.156	17.086	280.416	1.486	25.855	326.167	2.39	29.177	220.772						82.649	139.409	83.912	55.897	71.174	45.254
																		BCLAF1|BTF|bK211L9.1|-|6q22-q23|protein-coding	1.095	13.772	239.634	3.896	49.285	227.733	1.416	26.816	356.548	1.156	17.086	280.416	1.486	25.855	326.167	2.39	29.177	220.772						279.319	239.284	116.368	225.585	167.709	128.22
																		BCLAF1|BTF|bK211L9.1|-|6q22-q23|protein-coding	1.095	13.772	239.634	3.896	49.285	227.733	1.416	26.816	356.548	1.156	17.086	280.416	1.486	25.855	326.167	2.39	29.177	220.772						69.981	67.624	37.998	41.923	37.632	43.369
																		WBP1L|C10orf26|OPA1L|OPAL1|RP11-753C18.10-001|10q24.32|protein-coding	0.875	6.427	144.147	2.633	22.943	154.654	2.674	27.809	184.73	1.121	12.061	204.03	0.861	9.944	225.731	1.401	13.616	179.924						83.856	81.149	30.082	59.89	47.449	36.769
																		GGCX|VKCFD1|-|2p12|protein-coding	0.916	6.427	136.802	4.205	22.943	89.224	1.685	16.884	182.744	2.1	18.091	152.772	1.743	16.905	176.011	1.004	8.753	167.281						276.302	318.352	200.28	154.715	181.617	168.761
																		GGCX|VKCFD1|-|2p12|protein-coding	0.916	6.427	136.802	4.205	22.943	89.224	1.685	16.884	182.744	2.1	18.091	152.772	1.743	16.905	176.011	1.004	8.753	167.281						159.266	169.58	127.451	66.877	74.447	96.165
																		MIR4458HG|-|-|-|ncRNA	0.699	5.509	160.674	2.558	19.544	134.26	0.563	3.973	153.942	0.992	8.041	155.787	1.679	12.927	138.223	0.537	2.918	124.488						159.266	169.58	127.451	66.877	74.447	96.165
																		LOC100506083|-|-|-|ncRNA	0.718	5.509	156.083	2.771	19.544	122.364	1.222	8.939	136.064	1.468	8.041	97.492	2.513	20.883	145.184	1.461	10.698	133.241						276.906	384.936	220.862	173.68	211.068	208.358
																		TCERG1|CA150|TAF2S|Urn1|-|5q31|protein-coding	0.725	5.509	154.247	1.833	19.544	195.442	1.102	9.932	170.825	1.244	11.056	165.838	1.151	8.95	146.178	1.033	7.781	143.939						339.647	250.728	107.66	205.622	180.799	145.191
																		TCERG1|CA150|TAF2S|Urn1|-|5q31|protein-coding	0.725	5.509	154.247	1.833	19.544	195.442	1.102	9.932	170.825	1.238	11.056	166.843	1.151	8.95	146.178	1.033	7.781	143.939						276.906	384.936	220.862	173.68	211.068	208.358
																		COMMD2|-|HSPC042|3q25.1|protein-coding	0.725	5.509	154.247	2.755	19.544	123.214	1.871	15.891	151.955	1.03	9.046	167.848	1.8	12.927	127.285	1.016	5.835	109.9						33.18	50.978	37.206	23.956	17.998	25.455
																		PDE3B|HcGIP1|cGIPDE1|-|11p15.1|protein-coding	0.795	5.509	138.639	1.908	19.544	186.945	2.4	20.857	152.948	1.987	18.091	162.822	2.234	18.894	149.162	0.574	4.863	179.924						287.161	248.648	136.95	129.761	107.17	110.307
																		BBS4|-|-|15q22.3-q23|protein-coding	0.839	5.509	130.375	2.839	19.544	118.965	1.8	15.891	158.907	2.111	17.086	142.721	1.926	15.911	147.173	1.765	12.643	127.406						96.525	144.611	73.621	72.866	84.264	62.225
																		PTP4A2|HH13|HH7-2|HU-PP-1|OV-1|PRL-2|PRL2|PTP4A|PTPCAAX2|ptp-IV1a|ptp-IV1b|BM-008|1p35|protein-coding	1.009	9.181	174.446	2.711	32.29	215.836	1.555	18.87	224.457	1.409	16.081	212.071	1.791	22.871	234.681	2.148	18.479	152.692						276.906	384.936	220.862	173.68	211.068	208.358
																		USP54|C10orf29|bA137L10.3|bA137L10.4|RP11-137L10.4|10q22.2|protein-coding	1.149	18.363	303.903	1.941	64.581	628.814	1.841	76.474	786.592	1.643	75.381	871.401	1.619	54.693	639.406	1.145	33.067	551.443						286.558	248.648	136.95	129.761	107.17	109.364
																		RNF26|-|-|11q23|protein-coding	0.446	4.591	224.943	2.09	16.145	137.659	1.424	20.857	274.115	0.678	8.041	239.208	1.504	24.86	309.262	0.737	6.808	185.76						196.669	228.881	136.95	46.914	104.716	82.966
																		ARID4B|BCAA|BRCAA1|RBBP1L1|RBP1L1|SAP180|RP11-382D8.2|1q42.1-q43|protein-coding	0.453	4.591	221.271	1.964	16.145	147.856	1.751	19.863	207.573	1.354	18.091	250.264	1.976	28.838	268.491	1.419	16.534	216.882						276.906	384.936	220.862	173.68	211.068	208.358
																		ARID4B|BCAA|BRCAA1|RBBP1L1|RBP1L1|SAP180|RP11-382D8.2|1q42.1-q43|protein-coding	0.453	4.591	221.271	1.964	16.145	147.856	1.751	19.863	207.573	1.354	18.091	250.264	1.976	28.838	268.491	1.419	16.534	216.882						308.88	145.651	80.745	169.688	93.263	86.737
																		GPBP1|GPBP|SSH6|VASCULIN|-|5q11.2|protein-coding	0.502	4.591	197.399	2.004	16.145	144.457	2.197	18.87	151.955	1.742	12.061	122.619	1.339	8.95	122.313	0.847	6.808	158.528						276.906	384.936	220.862	173.68	211.068	208.358
																		SMDT1|C22orf32|DDDD|EMRE|dJ186O1.1|-|22q13.2|protein-coding	0.502	4.591	197.399	1.808	16.145	162.302	1.627	28.802	330.726	0.989	14.071	273.381	1.37	25.855	355.999	1.148	13.616	224.662						60.328	41.615	57.788	71.868	57.267	48.083
																		CAND1|TIP120|TIP120A|-|12q14|protein-coding	0.502	4.591	197.399	1.86	16.145	157.203	1.952	19.863	183.737	1.825	19.096	189.959	2.852	23.866	145.184	1.914	15.561	144.912						80.84	57.22	42.747	40.925	67.902	63.167
																		ZNF773|ZNF419B|-|19q13.43|protein-coding	0.556	4.591	176.282	1.86	16.145	157.203	1.074	19.863	353.569	1.672	20.102	221.117	1.157	18.894	310.256	1.131	9.726	162.418						431.949	370.37	188.406	295.456	309.239	247.013
																		C2orf69|-|-|2q33.1|protein-coding	0.591	4.591	164.346	3.086	16.145	86.674	2.137	16.884	139.044	1.339	9.046	123.624	2.448	17.899	126.29	1.633	10.698	116.708						431.949	370.37	188.406	295.456	309.239	247.013
																		FAM217B|C20orf177|dJ551D2.5|-|20q13.33|protein-coding	0.622	4.591	155.165	2.508	16.145	111.317	2.949	32.775	197.641	1.259	12.061	178.904	3.524	24.86	118.335	1.591	13.616	155.61						314.912	355.805	166.24	117.783	165.255	179.131
																		FAM217B|C20orf177|dJ551D2.5|-|20q13.33|protein-coding	0.622	4.591	155.165	2.508	16.145	111.317	3.121	34.761	197.641	1.259	12.061	178.904	3.5	24.86	119.329	1.591	13.616	155.61						316.119	355.805	166.24	119.78	165.255	179.131
																		CXADR|CAR|CAR4/6|HCAR|-|21q21.1|protein-coding	0.667	4.591	143.229	2.4	16.145	117.265	1.126	12.911	217.504	1.428	14.071	181.919	1.191	14.916	236.67	1.119	9.726	164.363						83.856	138.369	83.912	68.873	94.899	103.708
																		CXADR|CAR|CAR4/6|HCAR|-|21q21.1|protein-coding	0.667	4.591	143.229	2.4	16.145	117.265	1.126	12.911	217.504	1.428	14.071	181.919	1.191	14.916	236.67	1.119	9.726	164.363						460.303	330.837	153.574	347.361	228.248	214.015
																		CXADR|CAR|CAR4/6|HCAR|-|21q21.1|protein-coding	0.667	4.591	143.229	2.4	16.145	117.265	1.126	12.911	217.504	1.428	14.071	181.919	1.191	14.916	236.67	1.119	9.726	164.363						300.434	323.554	170.198	153.717	182.435	159.333
[truncated: 4,699 more rows]

## Sheet: Figure 5
	Fig. 5b					Fig. 5c									Fig. 5d
		Normal	NAT	Tumor												igg	igg	PAF	igg	igg	PAF
[truncated: 334 more rows]

## Sheet: Supplementary Figure 1
	Fig. s1					Fig. s1f
[truncated: 38 more rows]

[truncated: 7 more sheets: Supplementary Figure 2, Supplementary Figure 3, Supplementary Figure 4, Supplementary Figure 5, Supplementary Figure 6, Supplementary Figure 7, Supplementary Figure 8]
